# Supplementary material for: Large drainage systems produced half of Mars’ ancient river sediment
Source: Proc Natl Acad Sci U S A. 2025 Nov 24;122(48):e2514527122. doi: 10.1073/pnas.2514527122 (PMC12685115; doi:10.1073/pnas.2514527122)
Supplement: Supplementary file 2 — Dataset S01 (XLSX) [file pnas.2514527122.sd01.xlsx]

## Sheet: Sheet1
Longitude	Latitude	Distance (m)	Elevation (m)
71° 53' 17.0497" W	15° 26' 54.0220" S	0	5137.96
71° 50' 22.8553" W	15° 24' 52.0062" S	6408.3	4968.86
71° 47' 28.7169" W	15° 22' 49.9524" S	12816.4	4810.18
71° 44' 34.6345" W	15° 20' 47.8606" S	19225.8	4603.07
71° 43' 52.0585" W	15° 20' 17.9968" S	20793.1	4571.39
71° 41' 16.3546" W	15° 21' 02.2531" S	25632.3	4586.75
71° 40' 49.0957" W	15° 21' 09.9988" S	26479.6	4597.08
71° 40' 20.6101" W	15° 18' 11.2669" S	32038.8	4652.49
71° 39' 47.7989" W	15° 14' 45.2947" S	38449.9	4398.57
71° 39' 15.0054" W	15° 11' 19.3200" S	44859.1	4200.36
71° 39' 12.0901" W	15° 11' 01.0084" S	45428.6	4205.1
71° 36' 07.7094" W	15° 09' 57.8147" S	51265.4	4246.89
71° 35' 07.0813" W	15° 09' 37.0276" S	53184.7	4252.4
71° 36' 23.3745" W	15° 07' 31.2603" S	57671.8	4198.61
71° 38' 12.0853" W	15° 04' 31.9816" S	64068.2	4310.41
71° 38' 12.0404" W	15° 04' 31.6363" S	64078.9	4310.43
71° 37' 45.1405" W	15° 01' 04.8576" S	70486.5	4172.27
71° 37' 26.0449" W	14° 58' 38.0116" S	75036.1	4126.32
71° 36' 54.5168" W	14° 57' 45.9544" S	76892.9	4104.56
71° 35' 05.7546" W	14° 54' 46.3464" S	83299.1	4072.64
71° 33' 17.0425" W	14° 51' 46.7232" S	89705.9	4164.91
71° 31' 28.3802" W	14° 48' 47.0851" S	96114.1	4001.9
71° 29' 39.7676" W	14° 45' 47.4319" S	102521	3904.67
71° 28' 07.0477" W	14° 43' 13.9960" S	107993	4013.68
71° 28' 06.4143" W	14° 42' 43.5728" S	108928	4001.96
71° 28' 02.0764" W	14° 39' 15.1844" S	115335	4108.73
71° 27' 57.7408" W	14° 35' 46.7950" S	121742	4034.76
71° 27' 53.4074" W	14° 32' 18.4045" S	128149	3929.87
71° 27' 49.0763" W	14° 28' 50.0130" S	134556	3788.51
71° 27' 46.0849" W	14° 26' 26.0320" S	138984	3906.43
71° 28' 06.3124" W	14° 25' 24.6980" S	140964	3910.62
71° 29' 11.7483" W	14° 22' 06.2601" S	147372	3780.09
71° 30' 17.1526" W	14° 18' 47.8164" S	153778	3813.46
71° 31' 22.5240" W	14° 15' 29.3666" S	160185	3917.97
71° 32' 27.8614" W	14° 12' 10.9105" S	166594	3728.92
71° 32' 38.0413" W	14° 11' 39.9892" S	167594	3667.12
71° 35' 25.4122" W	14° 10' 34.4344" S	173008	3927.4
71° 38' 43.6421" W	14° 09' 16.7415" S	179415	3819.77
71° 41' 49.0681" W	14° 08' 04.0108" S	185414	3550.51
71° 41' 54.2739" W	14° 07' 51.5823" S	185828	3530.95
71° 43' 15.0851" W	14° 04' 38.6394" S	192235	3642.64
71° 44' 35.8586" W	14° 01' 25.6881" S	198641	3718.61
71° 45' 56.5948" W	13° 58' 12.7286" S	205051	3492.4
71° 47' 17.2938" W	13° 54' 59.7608" S	211458	3384.53
71° 48' 37.9556" W	13° 51' 46.7847" S	217871	3101.59
71° 49' 30.0877" W	13° 49' 42.0220" S	222012	3058.8
71° 50' 43.0137" W	13° 49' 23.2901" S	224280	2941.53
71° 54' 09.3046" W	13° 48' 30.2880" S	230709	3479.58
71° 57' 35.5700" W	13° 47' 37.2386" S	237126	3106.76
72° 01' 01.8087" W	13° 46' 44.1397" S	243532	3172.58
72° 01' 10.0897" W	13° 46' 42.0076" S	243792	3210.7
72° 04' 34.2394" W	13° 46' 56.7484" S	249958	2753.48
72° 08' 06.9362" W	13° 47' 12.0594" S	256364	2694.98
72° 09' 44.0185" W	13° 47' 19.0408" S	259344	3266.96
72° 11' 13.5857" W	13° 46' 07.1134" S	262826	3326.91
72° 13' 58.3420" W	13° 43' 54.7773" S	269252	2827.97
72° 16' 31.0921" W	13° 41' 52.0276" S	275193	2828.61
72° 16' 46.5099" W	13° 41' 53.4209" S	275660	2783.53
72° 19' 39.0769" W	13° 42' 09.0052" S	280871	2592.87
72° 20' 13.6593" W	13° 41' 49.5604" S	282071	2538.75
72° 23' 18.4598" W	13° 40' 05.6422" S	288484	2826.99
72° 26' 23.2154" W	13° 38' 21.6856" S	294914	3386.09
72° 29' 27.9262" W	13° 36' 37.6907" S	301327	3098.82
72° 32' 32.5922" W	13° 34' 53.6575" S	307748	2648.97
72° 35' 37.2120" W	13° 33' 09.5849" S	314182	2050.19
72° 38' 41.7868" W	13° 31' 25.4738" S	320590	2185.46
72° 41' 46.3172" W	13° 29' 41.3247" S	327010	2603.2
72° 44' 50.8032" W	13° 27' 57.1378" S	333421	2353.4
72° 47' 55.2449" W	13° 26' 12.9132" S	339827	2293.1
72° 48' 33.9997" W	13° 25' 51.0112" S	341177	2193.93
72° 51' 22.1316" W	13° 25' 46.0757" S	346237	2174.44
72° 54' 54.9889" W	13° 25' 39.7876" S	352781	3509.65
72° 58' 27.8431" W	13° 25' 33.4496" S	359218	2873.72
73° 02' 00.6942" W	13° 25' 27.0617" S	365725	1734.85
73° 02' 36.0757" W	13° 25' 25.9984" S	366794	1835.17
73° 05' 00.2325" W	13° 27' 07.4727" S	372136	1819.67
73° 05' 35.0857" W	13° 27' 32.0020" S	373427	1802.04
73° 08' 20.8391" W	13° 26' 54.8419" S	378553	1465.71
73° 11' 48.4209" W	13° 26' 08.2662" S	384960	1331.68
73° 13' 48.1489" W	13° 25' 41.3884" S	388670	1655.1
73° 14' 49.0641" W	13° 24' 36.3802" S	391398	1352.81
73° 17' 12.9837" W	13° 22' 02.7582" S	397805	1242.36
73° 19' 36.8527" W	13° 19' 29.1129" S	404211	1212.93
73° 22' 00.6712" W	13° 16' 55.4445" S	410622	1472.98
73° 24' 24.4395" W	13° 14' 21.7530" S	417034	1736.38
73° 26' 48.1578" W	13° 11' 48.0386" S	423445	2000.18
73° 29' 11.8261" W	13° 09' 14.3012" S	429854	2168.91
73° 31' 35.4447" W	13° 06' 40.5411" S	436262	1984.75
73° 33' 13.9981" W	13° 04' 54.9928" S	440660	1906.76
73° 33' 32.4617" W	13° 03' 52.1714" S	442670	1856.19
73° 34' 31.3254" W	13° 00' 31.8607" S	449082	1571.21
73° 35' 30.1629" W	12° 57' 11.5455" S	455492	1775.12
73° 36' 28.9743" W	12° 53' 51.2257" S	461917	1276.46
73° 37' 27.7597" W	12° 50' 30.9014" S	468329	1001.24
73° 38' 26.5193" W	12° 47' 10.5726" S	474738	813.318
73° 39' 25.2531" W	12° 43' 50.2394" S	481145	699.397
73° 40' 06.0613" W	12° 41' 31.0036" S	485600	852.089
73° 40' 51.9168" W	12° 40' 46.1137" S	487555	791.553
73° 43' 22.2505" W	12° 38' 18.9204" S	493962	678.714
73° 45' 52.5367" W	12° 35' 51.7033" S	500369	782.176
73° 48' 22.7756" W	12° 33' 24.4625" S	506777	613.986
73° 50' 52.9673" W	12° 30' 57.1980" S	513183	574.507
73° 51' 35.9869" W	12° 30' 15.0100" S	515018	568.01
73° 52' 34.0169" W	12° 27' 57.6244" S	519590	600.487
73° 53' 55.3206" W	12° 24' 45.0776" S	525996	533.277
73° 55' 16.5912" W	12° 21' 32.5234" S	532402	542.947
73° 56' 37.8287" W	12° 18' 19.9617" S	538808	592.605
73° 57' 59.0335" W	12° 15' 07.3926" S	545215	515.136
73° 59' 20.2056" W	12° 11' 54.8160" S	551625	745.576
74° 00' 41.3452" W	12° 08' 42.2321" S	558034	569.544
74° 01' 26.0881" W	12° 06' 56.0104" S	561569	466.446
74° 02' 37.4420" W	12° 05' 54.2861" S	564442	541.616
74° 05' 16.0957" W	12° 03' 37.0096" S	570831	513.939
74° 05' 15.9181" W	12° 03' 36.4678" S	570849	513.666
74° 04' 10.8820" W	12° 00' 18.0656" S	577255	493.297
74° 03' 20.0713" W	11° 57' 43.0072" S	582261	471.699
74° 02' 44.1157" W	11° 57' 14.3518" S	583661	454.358
73° 59' 59.5510" W	11° 55' 03.1890" S	590067	420.805
73° 57' 30.0865" W	11° 53' 04.0108" S	595887	496.451
73° 57' 38.7239" W	11° 52' 46.9279" S	596474	496.788
73° 59' 13.0756" W	11° 49' 40.3113" S	602880	564.246
74° 00' 47.3918" W	11° 46' 33.6854" S	609288	422.22
74° 02' 21.6727" W	11° 43' 27.0501" S	615694	467.753
74° 03' 55.9183" W	11° 40' 20.4055" S	622100	495.46
74° 05' 30.1290" W	11° 37' 13.7517" S	628507	394.211
74° 07' 04.3049" W	11° 34' 07.0886" S	634914	429.731
74° 08' 38.4461" W	11° 31' 00.4164" S	641320	532.334
74° 10' 12.5528" W	11° 27' 53.7351" S	647728	659.466
74° 11' 46.6252" W	11° 24' 47.0447" S	654134	735.222
74° 13' 20.6634" W	11° 21' 40.3452" S	660544	930.376
74° 14' 54.6676" W	11° 18' 33.6368" S	666950	989.044
74° 16' 19.0321" W	11° 15' 46.0132" S	672709	685.843
74° 16' 15.5543" W	11° 15' 24.9725" S	673364	658.243
74° 15' 41.5449" W	11° 11' 59.2075" S	679773	496.021
74° 15' 10.1173" W	11° 08' 48.9928" S	685695	494.092
74° 14' 54.7165" W	11° 08' 53.1194" S	686180	465.934
74° 11' 30.9515" W	11° 09' 47.7151" S	692604	942.647
74° 08' 07.1654" W	11° 10' 42.2723" S	699022	549.853
74° 04' 43.3573" W	11° 11' 36.7895" S	705428	508.104
74° 04' 35.1097" W	11° 11' 38.9956" S	705690	467.538
74° 03' 33.0313" W	11° 09' 46.0168" S	709648	723.843
74° 02' 27.7859" W	11° 10' 17.0646" S	711863	448.046
73° 59' 17.5650" W	11° 11' 47.5677" S	718270	597.1
73° 56' 07.3113" W	11° 13' 18.0371" S	724677	516.99
73° 52' 57.0248" W	11° 14' 48.4728" S	731083	492.305
73° 49' 46.7055" W	11° 16' 18.8745" S	737491	336.498
73° 47' 00.0037" W	11° 17' 38.0200" S	743102	422.711
73° 46' 34.7351" W	11° 17' 31.0376" S	743902	342.545
73° 43' 11.3332" W	11° 16' 34.8205" S	750308	412.38
73° 41' 38.0125" W	11° 16' 09.0172" S	753250	290.589
73° 42' 12.3699" W	11° 14' 21.4084" S	756717	304.288
73° 43' 15.8435" W	11° 11' 02.5627" S	763123	323.763
73° 44' 19.2931" W	11° 07' 43.7126" S	769530	403.096
73° 45' 22.7188" W	11° 04' 24.8581" S	775936	337.752
73° 46' 26.1207" W	11° 01' 05.9991" S	782342	325.529
73° 46' 56.0833" W	10° 59' 32.0044" S	785371	361.064
73° 46' 39.6603" W	10° 57' 43.2646" S	788750	260.987
73° 46' 08.5237" W	10° 54' 17.0574" S	795156	275.295
73° 45' 37.3989" W	10° 50' 50.8485" S	801563	338.468
73° 45' 06.2859" W	10° 47' 24.6380" S	807969	277.225
73° 44' 35.1845" W	10° 43' 58.4259" S	814376	217.763
73° 44' 32.8105" W	10° 43' 42.6844" S	814865	215.151
73° 47' 15.3889" W	10° 41' 56.6909" S	820782	221.125
73° 50' 11.3696" W	10° 40' 01.9118" S	827188	240.864
73° 53' 07.3136" W	10° 38' 07.1050" S	833594	207.133
73° 56' 03.2205" W	10° 36' 12.2702" S	840000	202.15
73° 58' 52.0585" W	10° 34' 22.0024" S	846150	212.877
73° 58' 54.1814" W	10° 34' 13.9329" S	846406	212.867
73° 59' 47.2625" W	10° 30' 52.1619" S	852812	206.599
74° 00' 40.3237" W	10° 27' 30.3876" S	859219	194.997
74° 01' 33.3659" W	10° 24' 08.6102" S	865625	191.147
74° 02' 26.3893" W	10° 20' 46.8296" S	872031	188.769
74° 02' 36.0721" W	10° 20' 09.9796" S	873201	189.291
74° 01' 42.1180" W	10° 17' 28.1499" S	878437	186.003
74° 00' 36.1271" W	10° 14' 10.1597" S	884843	184.148
74° 00' 11.0821" W	10° 12' 55.0096" S	887275	183.722
74° 01' 04.8931" W	10° 10' 57.1422" S	891249	182.676
74° 02' 22.0753" W	10° 08' 08.0428" S	896951	181.178
74° 02' 04.1429" W	10° 07' 53.5729" S	897655	180.817
73° 59' 20.9870" W	10° 05' 41.9092" S	904061	178.027
73° 57' 32.0629" W	10° 04' 13.9852" S	908339	179.763
73° 58' 38.4033" W	10° 03' 52.1344" S	910468	177.929
74° 01' 58.0415" W	10° 02' 46.3624" S	916874	175.831
74° 03' 18.0301" W	10° 02' 20.0020" S	919440	174.317
74° 03' 41.9381" W	10° 00' 17.3118" S	923280	174.577
74° 04' 21.8220" W	9° 56' 52.5920" S	929686	173.447
74° 04' 31.0921" W	9° 56' 05.0044" S	931175	173.395
74° 03' 41.0341" W	9° 54' 24.0136" S	934632	172.128
74° 03' 00.9783" W	9° 54' 50.0862" S	936092	172.311
74° 00' 15.1321" W	9° 56' 38.0200" S	942135	172.512
74° 00' 09.6261" W	9° 56' 27.5447" S	942498	172.707
73° 58' 32.4398" W	9° 53' 22.6437" S	948904	171.288
73° 56' 57.0061" W	9° 50' 21.0136" S	955197	174.37
73° 57' 00.7277" W	9° 50' 20.7909" S	955310	173.88
74° 00' 30.5862" W	9° 50' 08.2313" S	961716	170.705
74° 04' 00.4404" W	9° 49' 55.6355" S	968122	169.516
74° 07' 30.2902" W	9° 49' 43.0043" S	974529	170.359
74° 08' 53.0461" W	9° 49' 38.0188" S	977055	169.38
74° 09' 02.2100" W	9° 47' 32.0675" S	980935	168.411
74° 09' 17.3380" W	9° 44' 04.1027" S	987341	169.036
74° 09' 32.4608" W	9° 40' 36.1371" S	993747	167.467
74° 09' 47.5786" W	9° 37' 08.1707" S	1000153	167.17
74° 10' 00.0169" W	9° 34' 17.0164" S	1.00543e+06	166.196
74° 10' 35.9366" W	9° 34' 07.4680" S	1.00656e+06	167.047
74° 12' 53.0653" W	9° 33' 31.0084" S	1.01089e+06	165.393
74° 12' 56.0779" W	9° 32' 23.4741" S	1.01297e+06	164.497
74° 13' 05.3684" W	9° 28' 55.1697" S	1.01937e+06	167.358
74° 13' 06.0901" W	9° 28' 38.9872" S	1019869	167.13
74° 15' 59.7206" W	9° 30' 04.2488" S	1.02578e+06	165.971
74° 16' 50.1037" W	9° 30' 28.9852" S	1.02749e+06	166.641
74° 17' 45.4597" W	9° 28' 06.5090" S	1.03218e+06	163.39
74° 19' 01.0268" W	9° 24' 51.9678" S	1.03859e+06	163.018
74° 19' 39.0697" W	9° 23' 14.0152" S	1.04182e+06	162.296
74° 21' 14.4978" W	9° 22' 32.3493" S	1.045e+06	161.21
74° 24' 26.6852" W	9° 21' 08.4136" S	1.0514e+06	160.04
74° 24' 39.0289" W	9° 21' 03.0220" S	1.05181e+06	160.735
74° 23' 59.2854" W	9° 17' 51.9390" S	1057808	158.97
74° 23' 16.8268" W	9° 14' 27.7384" S	1.06421e+06	160.314
74° 22' 34.3817" W	9° 11' 03.5358" S	1.07062e+06	159.646
74° 22' 28.0357" W	9° 10' 33.0040" S	1.07158e+06	158.992
74° 24' 34.3534" W	9° 08' 27.7419" S	1.07703e+06	154.323
74° 27' 02.8526" W	9° 06' 00.4454" S	1.08343e+06	155.414
74° 28' 38.0437" W	9° 04' 26.0092" S	1.08754e+06	157.577
74° 28' 56.9244" W	9° 03' 13.5637" S	1.08984e+06	156.11
74° 29' 27.0325" W	9° 01' 18.0244" S	1.09351e+06	154.818
74° 29' 43.4855" W	8° 59' 50.3765" S	1.09624e+06	153.322
74° 30' 21.9588" W	8° 56' 25.4005" S	1.10265e+06	153.528
74° 31' 00.4202" W	8° 53' 00.4229" S	1.10906e+06	155.045
74° 31' 38.8699" W	8° 49' 35.4435" S	1115463	154.658
74° 32' 17.3076" W	8° 46' 10.4624" S	1.12187e+06	151.172
74° 32' 18.4609" W	8° 46' 04.3120" S	1.12206e+06	151.385
74° 29' 43.4434" W	8° 43' 53.4510" S	1.12828e+06	153.741
74° 27' 03.6612" W	8° 41' 38.5240" S	1.13468e+06	151.542
74° 24' 23.9103" W	8° 39' 23.5784" S	1.14109e+06	152.718
74° 23' 24.0553" W	8° 38' 33.0124" S	1.14349e+06	151.027
74° 22' 32.7267" W	8° 36' 33.0487" S	1.14749e+06	149.73
74° 21' 22.9765" W	8° 33' 49.9984" S	1.15294e+06	149.76
74° 20' 56.3147" W	8° 34' 06.6042" S	1.1539e+06	148.691
74° 17' 58.7133" W	8° 35' 57.2069" S	1.16031e+06	152.484
74° 17' 06.0121" W	8° 36' 30.0220" S	1.16221e+06	151.214
74° 15' 46.0813" W	8° 34' 54.0208" S	1166037	151.766
74° 15' 46.9732" W	8° 34' 32.0711" S	1.16671e+06	151.418
74° 15' 55.4390" W	8° 31' 03.7221" S	1173118	151.437
74° 16' 03.9022" W	8° 27' 35.3723" S	1.17952e+06	151.348
74° 16' 07.0441" W	8° 26' 18.0184" S	1.1819e+06	150.042
74° 18' 18.6826" W	8° 26' 20.8859" S	1.18593e+06	147.85
74° 19' 10.1041" W	8° 26' 22.0036" S	1.1875e+06	148.682
74° 21' 20.9869" W	8° 27' 50.1166" S	1.19234e+06	149.701
74° 23' 09.8965" W	8° 29' 03.4204" S	1.19636e+06	148.209
74° 24' 17.4351" W	8° 28' 24.6148" S	1.19874e+06	148.379
74° 27' 09.0733" W	8° 26' 45.9796" S	1.2048e+06	147.688
74° 27' 18.6252" W	8° 26' 51.9106" S	1.20515e+06	147.678
74° 30' 11.0965" W	8° 28' 38.9908" S	1.21137e+06	145.238
74° 30' 10.8449" W	8° 28' 32.8450" S	1.21155e+06	144.982
74° 30' 02.3163" W	8° 25' 04.4975" S	1.21796e+06	145.785
74° 29' 53.7902" W	8° 21' 36.1494" S	1.22437e+06	143.913
74° 29' 46.0513" W	8° 18' 26.9872" S	1.23018e+06	146.422
74° 30' 02.1515" W	8° 18' 16.4255" S	1230773	146.361
74° 32' 56.9848" W	8° 16' 21.7351" S	1.23718e+06	142.755
74° 35' 51.7876" W	8° 14' 27.0214" S	1.24359e+06	145.076
74° 36' 07.0753" W	8° 14' 16.9888" S	1.24415e+06	144.915
74° 34' 52.4250" W	8° 11' 21.8389" S	1.24999e+06	141.511
74° 34' 09.0421" W	8° 09' 40.0336" S	1.25339e+06	143.272
74° 35' 45.4409" W	8° 09' 59.0786" S	1.2564e+06	143.263
74° 38' 17.0641" W	8° 10' 29.0224" S	1261129	138.72
74° 38' 24.7987" W	8° 09' 35.0609" S	1.2628e+06	143.404
74° 38' 54.3859" W	8° 06' 08.6320" S	1.26921e+06	145.87
74° 39' 23.9648" W	8° 02' 42.2019" S	1.27562e+06	140.971
74° 39' 53.5350" W	7° 59' 15.7706" S	1.28202e+06	140.533
74° 39' 55.0741" W	7° 59' 05.0260" S	1.28236e+06	140.34
74° 43' 10.7921" W	7° 59' 36.8117" S	1288428	141.002
74° 46' 23.0641" W	8° 00' 08.0116" S	1.29439e+06	143.36
74° 46' 17.5234" W	7° 59' 54.7758" S	1.29483e+06	142.695
74° 45' 16.0933" W	7° 57' 28.0204" S	1.29972e+06	139.788
74° 44' 26.4362" W	7° 57' 28.4682" S	1.30124e+06	139.606
74° 41' 36.0325" W	7° 57' 29.9968" S	1.30646e+06	140.715
74° 41' 59.5037" W	7° 56' 59.2474" S	1.30765e+06	140.201
74° 44' 06.1589" W	7° 54' 13.3024" S	1.31405e+06	141.463
74° 44' 59.0509" W	7° 53' 03.9928" S	1316728	141.732
74° 46' 55.2155" W	7° 52' 27.5223" S	1.32046e+06	138.715
74° 47' 00.0001" W	7° 52' 26.0200" S	1.32061e+06	139.043
74° 50' 23.7266" W	7° 52' 13.5330" S	1.32686e+06	143.964
74° 51' 21.0793" W	7° 52' 10.0144" S	1.32862e+06	139.091
74° 51' 38.6066" W	7° 54' 40.2312" S	1.33327e+06	139.881
74° 51' 55.0345" W	7° 57' 00.9988" S	1.33762e+06	136.458
74° 52' 46.4750" W	7° 56' 18.1834" S	1.33968e+06	140.063
74° 55' 27.0295" W	7° 54' 04.5437" S	1346083	134.833
74° 58' 07.5532" W	7° 51' 50.8853" S	1.35249e+06	135.565
74° 58' 23.0245" W	7° 51' 38.0032" S	1.35311e+06	135.792
74° 56' 44.8479" W	7° 48' 57.0051" S	1.3589e+06	134.008
74° 56' 03.9961" W	7° 47' 50.0044" S	1.3613e+06	135.806
74° 57' 17.9779" W	7° 46' 02.8377" S	1.3653e+06	133.925
74° 59' 16.5305" W	7° 43' 11.0792" S	1.37171e+06	134.58
75° 01' 15.0566" W	7° 40' 19.3112" S	1.37811e+06	132.644
75° 02' 27.0289" W	7° 38' 34.9924" S	1.382e+06	130.99
75° 01' 06.1943" W	7° 38' 49.2006" S	1.38452e+06	130.562
74° 57' 40.3439" W	7° 39' 25.3684" S	1.39093e+06	128.955
74° 57' 31.0873" W	7° 39' 26.9944" S	1.39121e+06	128.27
74° 59' 14.4070" W	7° 36' 36.5970" S	1.39733e+06	135.766
75° 01' 02.5687" W	7° 33' 38.1693" S	1403738	130.707
75° 01' 45.1033" W	7° 32' 27.9976" S	1.40626e+06	129.918
75° 01' 05.2654" W	7° 30' 27.8860" S	1.41014e+06	130.163
74° 59' 59.6154" W	7° 27' 09.9172" S	1.41655e+06	132.039
74° 58' 53.9817" W	7° 23' 51.9452" S	1.42296e+06	131.298
74° 58' 44.0521" W	7° 23' 21.9928" S	1.42393e+06	131.314
75° 01' 02.2209" W	7° 21' 31.1044" S	1.42936e+06	134.313
75° 03' 44.9982" W	7° 19' 20.4343" S	1.43577e+06	128.485
75° 06' 27.7492" W	7° 17' 09.7477" S	1.44217e+06	134.366
75° 09' 10.4741" W	7° 14' 59.0446" S	1.44858e+06	129.075
75° 09' 59.0737" W	7° 14' 20.0056" S	1.45049e+06	128.331
75° 12' 23.4920" W	7° 14' 44.3064" S	1.45499e+06	127.272
75° 15' 38.0749" W	7° 15' 17.0296" S	1.46104e+06	128.424
75° 15' 35.3321" W	7° 15' 05.8723" S	1.46139e+06	127.833
75° 14' 45.5509" W	7° 11' 43.3522" S	1.4678e+06	128.678
75° 14' 42.0229" W	7° 11' 28.9984" S	1.46825e+06	129.661
75° 17' 50.8759" W	7° 10' 44.6668" S	1.47421e+06	130.274
75° 18' 49.0729" W	7° 10' 31.0024" S	1.47604e+06	143.985
75° 16' 52.1784" W	7° 08' 58.7125" S	1.48061e+06	127.805
75° 14' 08.4036" W	7° 06' 49.3845" S	1.48702e+06	126.704
75° 11' 24.6542" W	7° 04' 40.0402" S	1.49342e+06	124.773
75° 08' 40.9301" W	7° 02' 30.6798" S	1.49983e+06	126.726
75° 07' 18.4669" W	7° 01' 25.5160" S	1.50306e+06	126.262
75° 08' 18.6626" W	7° 00' 01.2914" S	1.50624e+06	125.271
75° 10' 19.9402" W	6° 57' 11.5784" S	1512642	133.829
75° 10' 41.0641" W	6° 56' 42.0160" S	1.51376e+06	135.667
75° 09' 34.1791" W	6° 54' 03.3050" S	1.51905e+06	135.986
75° 08' 13.2012" W	6° 50' 51.1137" S	1.52545e+06	123.618
75° 08' 03.0493" W	6° 50' 27.0184" S	1.52626e+06	123.155
75° 05' 13.3941" W	6° 49' 19.8421" S	1.53186e+06	124.21
75° 04' 03.0625" W	6° 48' 51.9892" S	1.53418e+06	123.986
75° 04' 19.4068" W	6° 46' 40.0754" S	1.53827e+06	122.786
75° 04' 45.0450" W	6° 43' 13.1196" S	1.54467e+06	122.239
75° 04' 57.0733" W	6° 41' 36.0148" S	1.54768e+06	124.539
75° 06' 21.1711" W	6° 40' 24.0247" S	1.55108e+06	120.763
75° 08' 59.5941" W	6° 38' 08.3894" S	1.55748e+06	121.68
75° 09' 00.0409" W	6° 38' 08.0068" S	1.5575e+06	121.678
75° 05' 54.6963" W	6° 36' 33.6945" S	1.56389e+06	122.166
75° 04' 19.0681" W	6° 35' 45.0256" S	1567187	122.056
75° 04' 36.2883" W	6° 34' 05.2607" S	1570297	121.151
75° 04' 38.0545" W	6° 33' 55.0276" S	1570616	121.154
75° 07' 51.9009" W	6° 33' 13.9915" S	1.5767e+06	119.788
75° 11' 10.0621" W	6° 32' 32.0188" S	1582926	124.298
75° 11' 11.5525" W	6° 32' 26.2437" S	1.58311e+06	124.279
75° 12' 03.6603" W	6° 29' 04.3222" S	1.58952e+06	120.075
75° 12' 31.0945" W	6° 27' 17.9980" S	1.59289e+06	117.44
75° 11' 06.1738" W	6° 26' 27.6783" S	1.59592e+06	118.83
75° 08' 23.0401" W	6° 24' 50.9992" S	1.60175e+06	120.817
75° 08' 24.9341" W	6° 24' 32.2304" S	1.60233e+06	121.359
75° 08' 45.8719" W	6° 21' 04.7453" S	1.60873e+06	118.504
75° 09' 06.8047" W	6° 17' 37.2594" S	1.61514e+06	118.455
75° 09' 27.7329" W	6° 14' 09.7728" S	1.62155e+06	118.56
75° 09' 33.0565" W	6° 13' 16.9912" S	1.62318e+06	119.233
75° 11' 48.1205" W	6° 12' 00.1293" S	1627952	122.381
75° 12' 12.9829" W	6° 11' 45.9796" S	1.62883e+06	120.615
75° 10' 25.9327" W	6° 09' 21.4402" S	1.63436e+06	118.54
75° 08' 21.8690" W	6° 06' 33.8991" S	1.64076e+06	118.945
75° 07' 19.0177" W	6° 05' 09.0148" S	1.64401e+06	116.646
75° 06' 35.7772" W	6° 06' 42.3547" S	1.64717e+06	116.625
75° 05' 38.0269" W	6° 08' 47.0020" S	1651391	116.904
75° 04' 30.9549" W	6° 08' 23.4461" S	1.65358e+06	115.282
75° 03' 27.0337" W	6° 08' 00.9940" S	1.65566e+06	116.655
75° 03' 40.9432" W	6° 05' 40.9461" S	1.65998e+06	117.608
75° 03' 56.0317" W	6° 03' 09.0052" S	1664673	117.931
75° 03' 01.9018" W	6° 02' 55.4684" S	1.66639e+06	117.495
75° 00' 20.0857" W	6° 02' 14.9944" S	1.67152e+06	116.903
74° 59' 49.8329" W	6° 02' 43.4758" S	1.67279e+06	115.581
74° 57' 18.0698" W	6° 05' 06.3407" S	1.6792e+06	113.434
74° 56' 55.0585" W	6° 05' 28.0012" S	1.68017e+06	113.569
74° 54' 17.5491" W	6° 04' 07.7345" S	1685607	115.127
74° 52' 36.0529" W	6° 03' 16.0036" S	1.68911e+06	114.45
74° 52' 12.3234" W	6° 01' 44.5072" S	1.69201e+06	114.945
74° 51' 26.0365" W	5° 58' 46.0144" S	1.69768e+06	115.453
74° 51' 03.5698" W	5° 58' 54.7582" S	1.69842e+06	115.058
74° 47' 49.4205" W	6° 00' 10.3106" S	1.70483e+06	115.998
74° 47' 45.0685" W	6° 00' 12.0040" S	1704969	115.738
74° 45' 15.2731" W	5° 57' 53.9082" S	1.71123e+06	114.757
74° 44' 20.0737" W	5° 57' 03.0148" S	1.71354e+06	114.12
74° 43' 29.6865" W	5° 59' 06.5220" S	1.71764e+06	113.817
74° 42' 27.0625" W	6° 01' 40.0024" S	1.72273e+06	112.209
74° 41' 46.4202" W	6° 01' 26.8807" S	1.72404e+06	111.04
74° 40' 51.0289" W	6° 01' 08.9956" S	1.72583e+06	113.469
74° 41' 16.0890" W	5° 58' 40.8277" S	1.73045e+06	113.973
74° 41' 48.0205" W	5° 55' 32.0032" S	1.73633e+06	115.702
74° 41' 37.0170" W	5° 55' 19.0162" S	1.73686e+06	115.55
74° 39' 22.2839" W	5° 52' 39.9915" S	1743262	109.877
74° 37' 07.5720" W	5° 50' 00.9577" S	1.74967e+06	112.688
74° 34' 52.8811" W	5° 47' 21.9146" S	1.75607e+06	111.928
74° 32' 38.2112" W	5° 44' 42.8624" S	1.76248e+06	108.924
74° 30' 49.1341" W	5° 42' 34.0144" S	1.76767e+06	110.861
74° 30' 17.8819" W	5° 42' 58.2856" S	1.76889e+06	110.298
74° 27' 33.3382" W	5° 45' 06.0656" S	1.77529e+06	107.25
74° 24' 48.7746" W	5° 47' 13.8327" S	1.7817e+06	108.195
74° 23' 57.0385" W	5° 47' 53.9968" S	1.78371e+06	106.485
74° 23' 03.1455" W	5° 45' 41.5917" S	1.7881e+06	110.404
74° 22' 23.0137" W	5° 44' 02.9848" S	1.79138e+06	106.08
74° 21' 19.1211" W	5° 45' 22.4880" S	1.79451e+06	107.255
74° 19' 55.1077" W	5° 47' 07.0168" S	1798633	107.619
74° 19' 10.2975" W	5° 46' 07.7345" S	1800917	110.914
74° 17' 04.6263" W	5° 43' 21.4618" S	1.80732e+06	107.572
74° 16' 03.0589" W	5° 41' 59.9944" S	1.81046e+06	105.65
74° 16' 36.4967" W	5° 40' 19.0376" S	1.81373e+06	105.35
74° 17' 00.0181" W	5° 39' 08.0152" S	1.81603e+06	106.781
74° 14' 53.2895" W	5° 38' 26.0379" S	1.82014e+06	106.762
74° 11' 35.6487" W	5° 37' 20.5598" S	1.82654e+06	104.567
74° 09' 00.0445" W	5° 36' 28.9960" S	1.83159e+06	104.448
74° 09' 32.8707" W	5° 35' 59.2435" S	1.83295e+06	104.649
74° 12' 07.2246" W	5° 33' 39.3313" S	1.83935e+06	104.919
74° 12' 34.0465" W	5° 33' 15.0172" S	1.84047e+06	105.766
74° 10' 14.0281" W	5° 31' 34.9847" S	1.84576e+06	103.186
74° 09' 11.0605" W	5° 30' 49.9948" S	1.84814e+06	102.149
74° 10' 59.1078" W	5° 29' 36.1465" S	1.85217e+06	101.344
74° 12' 08.0617" W	5° 28' 49.0132" S	1.85474e+06	103.539
74° 10' 36.1238" W	5° 27' 24.6728" S	1858572	100.87
74° 08' 42.0625" W	5° 25' 40.0240" S	1.86333e+06	101.547
74° 09' 22.9505" W	5° 25' 05.5150" S	1.86498e+06	100.378
74° 11' 22.0213" W	5° 23' 25.0132" S	1.86977e+06	100.348
74° 10' 31.9292" W	5° 23' 09.5520" S	1.87138e+06	101.008
74° 07' 13.0688" W	5° 22' 08.1649" S	1.87779e+06	100.322
74° 05' 58.0213" W	5° 21' 44.9944" S	1880208	99.3907
74° 06' 05.3934" W	5° 19' 35.3627" S	1.8842e+06	101.136
74° 06' 17.2328" W	5° 16' 07.1528" S	1.8906e+06	100.073
74° 06' 29.0700" W	5° 12' 38.9425" S	1.89701e+06	98.6909
74° 06' 36.0589" W	5° 10' 35.9992" S	1.90079e+06	102.311
74° 06' 03.8544" W	5° 09' 16.9323" S	1.90341e+06	99.9881
74° 04' 45.2216" W	5° 06' 03.8606" S	1.90982e+06	100.659
74° 03' 26.6017" W	5° 02' 50.7861" S	1916227	98.8214
74° 02' 07.9946" W	4° 59' 37.7086" S	1.92263e+06	98.8504
74° 01' 53.0449" W	4° 59' 00.9868" S	1.92385e+06	100.543
74° 00' 10.5081" W	5° 01' 14.9594" S	1.92904e+06	100.655
73° 58' 03.8759" W	5° 04' 00.3911" S	1.93545e+06	98.9449
73° 57' 09.0589" W	5° 05' 11.9992" S	1.93822e+06	98.4989
73° 55' 29.4647" W	5° 04' 08.6296" S	1.94185e+06	98.5209
73° 52' 33.8661" W	5° 02' 16.8855" S	1.94826e+06	95.7641
73° 49' 38.2840" W	5° 00' 25.1283" S	1.95466e+06	96.5054
73° 46' 42.7183" W	4° 58' 33.3580" S	1.96107e+06	96.968
73° 46' 39.0409" W	4° 58' 31.0168" S	1961204	96.5624
73° 46' 23.6917" W	4° 55' 07.4162" S	1.96748e+06	96.5499
73° 46' 09.0385" W	4° 51' 53.0152" S	1.97346e+06	95.2587
73° 45' 57.6119" W	4° 52' 00.3262" S	1973882	95.9013
73° 43' 02.3167" W	4° 53' 52.4782" S	1.98029e+06	95.0145
73° 41' 48.0241" W	4° 54' 40.0048" S	1983003	95.7622
73° 40' 42.0577" W	4° 53' 19.0048" S	1.98622e+06	96.7802
73° 40' 50.6620" W	4° 53' 06.0349" S	1.98669e+06	96.8418
73° 42' 45.8418" W	4° 50' 12.4108" S	1.9931e+06	97.3526
73° 43' 59.0821" W	4° 48' 21.9940" S	1.99717e+06	95.2009
73° 42' 52.1639" W	4° 47' 46.5234" S	1.99951e+06	96.7311
73° 39' 48.3595" W	4° 46' 09.0875" S	2.00591e+06	97.0854
73° 36' 44.5693" W	4° 44' 31.6378" S	2.01232e+06	95.1576
73° 33' 40.7934" W	4° 42' 54.1746" S	2.01872e+06	92.998
73° 32' 42.0193" W	4° 42' 23.0020" S	2.02077e+06	94.6698
73° 33' 40.6056" W	4° 40' 13.9022" S	2.02513e+06	93.7808
73° 34' 39.0805" W	4° 38' 05.0332" S	2.02948e+06	97.4843
73° 33' 49.9567" W	4° 37' 19.7202" S	2031537	93.8516
73° 31' 16.9522" W	4° 34' 58.5756" S	2.03794e+06	95.6358
73° 28' 43.9641" W	4° 32' 37.4219" S	2.04435e+06	94.5565
73° 27' 46.0777" W	4° 31' 44.0092" S	2.04677e+06	91.5779
73° 29' 45.5122" W	4° 30' 54.6164" S	2.05076e+06	95.2767
73° 30' 57.0757" W	4° 30' 25.0180" S	2.05314e+06	97.515
73° 30' 35.2865" W	4° 28' 15.9847" S	2.05716e+06	91.7008
73° 30' 28.4341" W	4° 27' 35.4040" S	2.05843e+06	92.0923
73° 28' 03.2459" W	4° 26' 13.0261" S	2.06357e+06	91.6005
73° 27' 05.0917" W	4° 25' 40.0276" S	2.06563e+06	90.1377
73° 27' 11.2092" W	4° 23' 18.6581" S	2.06997e+06	93.516
73° 27' 20.2244" W	4° 19' 50.3010" S	2.07638e+06	91.776
73° 27' 24.0457" W	4° 18' 21.9796" S	2.0791e+06	106.505
73° 25' 57.4460" W	4° 16' 59.0467" S	2082786	109.187
73° 23' 27.1350" W	4° 14' 35.0880" S	2.08919e+06	112.259
73° 21' 52.0429" W	4° 13' 04.0060" S	2.09325e+06	93.1186
73° 21' 56.7405" W	4° 11' 47.5439" S	2.0956e+06	93.5104
73° 22' 09.5285" W	4° 08' 19.3849" S	2.102e+06	92.3667
73° 22' 18.0277" W	4° 06' 01.0240" S	2.10626e+06	92.11
73° 21' 10.5550" W	4° 06' 18.3505" S	2.10841e+06	88.9081
73° 17' 49.3291" W	4° 07' 10.0177" S	2.11482e+06	91.1827
73° 14' 28.0960" W	4° 08' 01.6708" S	2.12122e+06	91.52
73° 13' 01.0717" W	4° 08' 24.0052" S	2123993	89.3604
73° 11' 59.6650" W	4° 06' 42.9675" S	2.12763e+06	87.6855
73° 10' 11.4767" W	4° 03' 44.9415" S	2.13403e+06	92.3155
73° 09' 21.0757" W	4° 02' 22.0000" S	2.13702e+06	90.3879
73° 10' 20.4000" W	4° 00' 47.8789" S	2140441	89.4356
73° 12' 11.4655" W	3° 57' 51.6564" S	2.14685e+06	86.7002
73° 13' 35.0593" W	3° 55' 39.0088" S	2.15167e+06	88.5221
73° 13' 14.8220" W	3° 54' 51.6104" S	2.15325e+06	88.0997
73° 11' 52.9856" W	3° 51' 39.9349" S	2.15966e+06	87.3875
73° 10' 31.1592" W	3° 48' 28.2570" S	2.16607e+06	85.7271
73° 10' 31.0597" W	3° 48' 28.0240" S	2.16607e+06	85.7211
73° 13' 22.7875" W	3° 46' 31.2628" S	2.17247e+06	85.2998
73° 14' 19.0261" W	3° 45' 53.0224" S	2174567	85.8751
73° 14' 13.4458" W	3° 43' 32.7965" S	2.17888e+06	88.1201
73° 14' 08.0425" W	3° 41' 17.0068" S	2183052	79.7135
73° 13' 11.1868" W	3° 40' 32.0998" S	2.18528e+06	80.0115
73° 10' 27.9958" W	3° 38' 23.1971" S	2.19169e+06	87.3217
73° 07' 44.8175" W	3° 36' 14.2861" S	2198096	84.463
73° 06' 55.0813" W	3° 35' 34.9924" S	2.20005e+06	85.1342
73° 05' 15.4112" W	3° 33' 50.1460" S	2.2045e+06	83.5236
73° 04' 29.7673" W	3° 33' 02.1292" S	2.20654e+06	83.8379
73° 02' 23.5376" W	3° 31' 57.9271" S	2.21091e+06	87.1573
72° 59' 58.0285" W	3° 30' 43.9108" S	2.21594e+06	84.6601
72° 59' 14.2132" W	3° 30' 36.2923" S	2.21731e+06	84.4229
72° 55' 49.6983" W	3° 30' 00.7269" S	2.22372e+06	83.2134
72° 54' 40.1845" W	3° 29' 48.6364" S	2.2259e+06	82.0324
72° 52' 23.9714" W	3° 29' 33.8477" S	2.23013e+06	84.4322
72° 51' 08.3209" W	3° 29' 25.6324" S	2.23248e+06	84.7694
72° 49' 05.4523" W	3° 28' 38.6612" S	2.23653e+06	82.4275
72° 48' 31.6993" W	3° 28' 25.7572" S	2.23765e+06	81.7652
72° 47' 41.0257" W	3° 25' 53.7364" S	2.24257e+06	84.7789
72° 47' 29.1373" W	3° 25' 53.7365" S	2.24294e+06	84.656
72° 45' 54.3325" W	3° 25' 53.7364" S	2.24587e+06	82.6995
72° 44' 35.8273" W	3° 26' 32.8108" S	2.24857e+06	80.9472
72° 44' 11.2518" W	3° 26' 38.0771" S	2.24934e+06	81.9236
72° 40' 48.2719" W	3° 27' 21.5708" S	2255751	84.8684
72° 37' 25.2871" W	3° 28' 05.0527" S	2.26216e+06	83.2182
72° 36' 02.3845" W	3° 28' 22.8088" S	2.26477e+06	83.2615
72° 34' 01.0154" W	3° 28' 41.4811" S	2.26856e+06	80.5678
72° 30' 44.5405" W	3° 29' 11.7004" S	2.2747e+06	82.0076
72° 30' 36.3349" W	3° 29' 14.8586" S	2.27497e+06	81.8946
72° 28' 05.6833" W	3° 30' 12.8392" S	2.27995e+06	83.4021
72° 27' 32.9011" W	3° 30' 45.5931" S	2.28138e+06	81.8295
72° 26' 52.2973" W	3° 31' 26.1604" S	2.28314e+06	80.6801
72° 25' 26.7613" W	3° 31' 38.3752" S	2.28581e+06	81.3449
72° 24' 23.0440" W	3° 31' 43.2863" S	2.28778e+06	83.218
72° 22' 47.8393" W	3° 31' 50.6224" S	2.29073e+06	83.5116
72° 20' 56.0657" W	3° 31' 58.8983" S	2.29419e+06	81.6885
72° 17' 29.0647" W	3° 32' 14.2171" S	2.30059e+06	79.4698
72° 17' 17.7805" W	3° 32' 15.0520" S	2300943	79.5068
72° 14' 26.6437" W	3° 32' 02.8372" S	2.30624e+06	79.0445
72° 14' 02.9066" W	3° 31' 56.0515" S	2.307e+06	79.4864
72° 13' 01.0753" W	3° 31' 38.3752" S	2308984	79.3867
72° 10' 46.9922" W	3° 30' 47.6448" S	2313406	79.9746
72° 07' 32.7535" W	3° 29' 34.1457" S	2.31981e+06	80.5283
72° 05' 28.8037" W	3° 28' 47.2384" S	2.3239e+06	84.2797
72° 04' 19.0254" W	3° 28' 19.3308" S	2.32622e+06	81.4816
72° 02' 25.4845" W	3° 27' 33.9172" S	2.32999e+06	81.5826
72° 01' 10.2606" W	3° 26' 53.4171" S	2.33262e+06	79.378
71° 58' 07.3253" W	3° 25' 14.9187" S	2.33903e+06	79.6509
71° 57' 07.6405" W	3° 24' 42.7804" S	2.34112e+06	78.7655
71° 55' 12.4921" W	3° 23' 23.0741" S	2.34544e+06	78.6956
71° 54' 28.6861" W	3° 22' 52.7500" S	2.34708e+06	82.1726
71° 53' 15.3649" W	3° 21' 51.6436" S	2.35002e+06	82.9318
71° 52' 23.9997" W	3° 21' 22.3063" S	2.35184e+06	81.1007
71° 51' 49.7641" W	3° 21' 02.7520" S	2.35306e+06	79.2064
71° 49' 59.7337" W	3° 20' 50.5048" S	2.35648e+06	80.3413
71° 49' 03.0716" W	3° 20' 59.9737" S	2.35825e+06	82.3268
71° 48' 46.4449" W	3° 21' 02.7520" S	2.35877e+06	83.0327
71° 46' 31.9525" W	3° 22' 28.2880" S	2.36368e+06	81.8152
71° 46' 12.2146" W	3° 22' 52.9705" S	2.36465e+06	82.9114
71° 45' 43.0609" W	3° 23' 29.4268" S	2.36609e+06	80.896
71° 44' 47.8074" W	3° 26' 01.3881" S	2371061	77.811
71° 44' 05.2777" W	3° 27' 58.3468" S	2.37489e+06	77.5141
71° 44' 05.2777" W	3° 29' 22.3824" S	2.37747e+06	78.3671
71° 44' 05.2777" W	3° 29' 36.1300" S	2.37789e+06	78.34
71° 44' 29.7397" W	3° 30' 49.4836" S	2.38027e+06	78.5486
71° 44' 41.9221" W	3° 32' 02.8372" S	2382550	80.327
71° 44' 44.4564" W	3° 32' 45.8417" S	2.38387e+06	78.9822
71° 44' 54.1693" W	3° 35' 30.6508" S	2.38894e+06	78.428
71° 44' 54.1693" W	3° 36' 14.1105" S	2.39028e+06	78.4512
71° 44' 54.1693" W	3° 37' 08.4340" S	2391948	77.1666
71° 44' 29.7397" W	3° 38' 34.0024" S	2.39468e+06	76.2729
71° 43' 59.2561" W	3° 39' 31.5788" S	2.39669e+06	79.1419
71° 42' 39.7093" W	3° 42' 01.8160" S	2.40191e+06	75.9355
71° 42' 09.8259" W	3° 42' 25.7390" S	2.40309e+06	75.4551
71° 41' 38.6353" W	3° 42' 50.7076" S	2.40432e+06	76.2611
71° 39' 08.4810" W	3° 44' 05.7795" S	2.4095e+06	77.8041
71° 37' 09.6829" W	3° 45' 05.1676" S	2.41359e+06	75.0197
71° 36' 00.0814" W	3° 45' 33.0052" S	2.4159e+06	72.6873
71° 35' 07.4377" W	3° 45' 54.0592" S	2.41765e+06	73.5711
71° 33' 54.0517" W	3° 46' 42.9508" S	2.42037e+06	76.7881
71° 33' 04.8655" W	3° 47' 22.3261" S	2.42231e+06	80.2917
71° 32' 52.9777" W	3° 47' 31.8424" S	2422779	79.5739
71° 32' 16.2685" W	3° 49' 21.8728" S	2.42634e+06	74.3165
71° 31' 07.4312" W	3° 49' 56.3027" S	2.42872e+06	74.5465
71° 28' 11.8429" W	3° 51' 24.1180" S	2.43477e+06	74.1766
71° 28' 00.7974" W	3° 51' 27.2746" S	2.43512e+06	74.0665
71° 26' 46.2421" W	3° 51' 48.5800" S	2.43751e+06	72.9715
71° 25' 08.4589" W	3° 51' 48.5800" S	2.44053e+06	71.8439
71° 24' 36.6361" W	3° 51' 42.7910" S	2.44153e+06	71.2433
71° 22' 53.9989" W	3° 51' 24.1180" S	2.44475e+06	68.4308
71° 21' 10.8970" W	3° 51' 17.2324" S	2.44793e+06	71.7387
71° 19' 50.6473" W	3° 51' 11.8708" S	2.45042e+06	72.1642
71° 17' 43.9131" W	3° 51' 22.8999" S	2.45434e+06	74.3971
71° 15' 09.4801" W	3° 51' 36.3328" S	2459123	71.6504
71° 14' 20.1775" W	3° 51' 54.8198" S	2.46075e+06	71.9683
71° 13' 31.6645" W	3° 52' 13.0096" S	2.46234e+06	70.8531
71° 12' 18.3433" W	3° 54' 27.4696" S	2.46705e+06	69.4998
71° 12' 17.8869" W	3° 54' 30.6752" S	2.46715e+06	69.49
71° 12' 06.1609" W	3° 55' 53.0380" S	2.46971e+06	70.7183
71° 11' 01.6942" W	3° 57' 40.3786" S	2.47356e+06	73.1419
71° 10' 52.7425" W	3° 57' 55.2832" S	2.47409e+06	72.8894
71° 10' 03.8509" W	3° 58' 31.9600" S	2475976	74.1554
71° 08' 50.5297" W	3° 59' 08.6044" S	2.4785e+06	75.0224
71° 08' 05.9547" W	3° 59' 24.8240" S	2.47996e+06	76.0734
71° 06' 36.0697" W	3° 59' 57.5284" S	2482914	71.5545
71° 04' 44.9740" W	4° 00' 12.3293" S	2.48637e+06	69.9401
71° 03' 32.6857" W	4° 00' 21.9580" S	2.48862e+06	68.0226
71° 02' 07.1821" W	4° 00' 09.7432" S	2.49128e+06	72.1723
71° 01' 20.2243" W	3° 59' 58.0198" S	2.49278e+06	72.9296
71° 00' 29.3341" W	3° 59' 45.3136" S	2.49439e+06	72.119
70° 58' 00.2110" W	3° 59' 02.0168" S	2.49918e+06	79.0589
70° 54' 40.7180" W	3° 58' 04.0835" S	2.50559e+06	77.5582
70° 54' 10.4161" W	3° 57' 55.2832" S	2.50656e+06	77.9723
70° 51' 23.2655" W	3° 56' 59.5617" S	2.512e+06	73.2203
70° 49' 53.7433" W	3° 56' 29.7148" S	2.51491e+06	67.3076
70° 48' 40.3897" W	3° 55' 28.6084" S	2.51785e+06	69.3793
70° 48' 24.9123" W	3° 55' 19.3239" S	2.5184e+06	69.4392
70° 46' 38.1121" W	3° 54' 15.2548" S	2.52224e+06	72.7085
70° 45' 21.2221" W	3° 53' 43.2057" S	2.52481e+06	71.9879
70° 44' 11.4373" W	3° 53' 14.1160" S	2.52714e+06	70.8389
70° 42' 09.2245" W	3° 52' 37.4716" S	2.53107e+06	67.6433
70° 42' 04.7796" W	3° 52' 36.5193" S	2.53121e+06	67.5804
70° 38' 41.7093" W	3° 51' 53.0068" S	2537620	69.938
70° 36' 26.9185" W	3° 51' 24.1180" S	2.54187e+06	69.4158
70° 35' 17.2236" W	3° 51' 20.0572" S	2.54403e+06	74.9092
70° 32' 59.0077" W	3° 51' 12.0004" S	2.5483e+06	72.341
70° 32' 40.4749" W	3° 51' 11.3848" S	2.54887e+06	71.1785
70° 31' 53.0018" W	3° 51' 29.1034" S	2.55043e+06	70.4958
70° 31' 40.9237" W	3° 51' 33.6112" S	2.55083e+06	70.5463
70° 30' 02.8813" W	3° 51' 33.6112" S	2.55385e+06	72.0879
70° 28' 45.9961" W	3° 51' 00.0124" S	2.55644e+06	72.4695
70° 28' 34.9992" W	3° 50' 53.3113" S	2.55684e+06	72.6395
70° 25' 37.4832" W	3° 49' 05.1344" S	2.56324e+06	70.2788
70° 25' 25.9261" W	3° 48' 58.0912" S	2.56366e+06	70.1023
70° 24' 23.5237" W	3° 48' 09.0052" S	2566107	70.0093
70° 22' 34.4624" W	3° 47' 32.8517" S	2.56965e+06	68.0377
70° 21' 44.0185" W	3° 47' 16.1284" S	2.57129e+06	75.2252
70° 20' 30.0169" W	3° 47' 24.0016" S	2.57359e+06	84.5634
70° 19' 23.0137" W	3° 47' 56.9848" S	2575888	75.7805
70° 19' 18.7641" W	3° 48' 00.4428" S	2.57606e+06	74.778
70° 16' 37.4307" W	3° 50' 11.7206" S	2.58246e+06	68.2508
70° 14' 03.9709" W	3° 52' 16.5736" S	2.58856e+06	73.6265
70° 13' 57.6409" W	3° 52' 24.5424" S	2.58887e+06	73.329
70° 11' 48.1368" W	3° 55' 07.5672" S	2595275	66.227
70° 10' 54.6901" W	3° 56' 14.8432" S	2.59792e+06	68.7383
70° 09' 58.7918" W	3° 58' 03.7095" S	2.60168e+06	70.6277
70° 09' 45.4837" W	3° 58' 29.6272" S	2.60258e+06	70.8096
70° 08' 50.5276" W	4° 01' 20.3214" S	2.60809e+06	71.4937
70° 08' 39.4525" W	4° 01' 54.7192" S	2.6092e+06	73.1565
70° 08' 09.9037" W	4° 03' 03.2452" S	2.61149e+06	70.2536
70° 07' 23.0533" W	4° 04' 20.4868" S	2.61427e+06	69.6223
70° 07' 17.4572" W	4° 04' 25.1283" S	2.61449e+06	69.8234
70° 04' 37.3239" W	4° 06' 37.9435" S	2.6209e+06	68.3813
70° 02' 27.0469" W	4° 08' 25.9816" S	2.62611e+06	67.5428
70° 01' 54.9644" W	4° 08' 47.7833" S	2.62731e+06	66.2186
69° 59' 18.8029" W	4° 10' 33.8968" S	2.63312e+06	66.8536
69° 59' 05.5451" W	4° 10' 47.7726" S	2.63371e+06	66.9659
69° 57' 24.0421" W	4° 12' 34.0036" S	2.63823e+06	66.6349
69° 57' 24.6058" W	4° 13' 35.3460" S	2.64012e+06	66.2961
69° 57' 24.9493" W	4° 14' 12.7264" S	2.64127e+06	65.8014
69° 57' 01.0381" W	4° 15' 45.0016" S	2.64419e+06	68.602
69° 57' 34.8043" W	4° 16' 52.8281" S	2.64652e+06	66.8194
69° 57' 38.2657" W	4° 16' 59.7808" S	2.64676e+06	66.7924
69° 58' 19.6729" W	4° 18' 03.6412" S	2.6491e+06	66.8373
69° 56' 33.2081" W	4° 19' 07.6635" S	2652930	67.1915
69° 55' 54.3589" W	4° 19' 31.0240" S	2.65433e+06	69.4806
69° 53' 28.9280" W	4° 20' 43.7401" S	2.65934e+06	65.9896
69° 53' 03.2221" W	4° 20' 56.5924" S	2.66022e+06	65.7134
69° 51' 00.9445" W	4° 21' 45.4840" S	2664280	64.2439
69° 50' 14.3253" W	4° 21' 54.2294" S	2.66574e+06	63.9283
69° 47' 45.4105" W	4° 22' 22.1608" S	2.67041e+06	62.4691
69° 46' 49.2297" W	4° 22' 25.4641" S	2.67215e+06	61.1032
69° 44' 17.5969" W	4° 22' 34.3756" S	2.67683e+06	64.5519
69° 43' 22.5630" W	4° 22' 24.6624" S	2.67855e+06	65.1527
69° 40' 49.8157" W	4° 21' 57.6988" S	2.68334e+06	63.3805
69° 39' 59.2615" W	4° 21' 42.8371" S	2.68496e+06	63.0723
69° 37' 21.9697" W	4° 20' 56.5924" S	2.69001e+06	68.7359
69° 36' 42.1156" W	4° 20' 38.1978" S	2.69137e+06	67.9394
69° 34' 43.0477" W	4° 19' 43.2388" S	2.69541e+06	70.759
69° 33' 38.2620" W	4° 19' 02.0116" S	2.69777e+06	65.0046
69° 32' 28.5877" W	4° 18' 17.6704" S	2.70032e+06	66.18
69° 30' 49.9481" W	4° 17' 00.1771" S	2.70418e+06	62.1453
69° 29' 37.4833" W	4° 16' 03.2428" S	2.70702e+06	61.8061
69° 28' 12.0219" W	4° 14' 44.9124" S	2710585	64.0237
69° 25' 38.6144" W	4° 12' 24.2923" S	2.71699e+06	59.6101
69° 24' 44.0689" W	4° 11' 34.2904" S	2719269	61.5878
69° 24' 07.3921" W	4° 10' 08.7220" S	2.72213e+06	58.8891
69° 24' 07.3921" W	4° 09' 27.4796" S	2.7234e+06	59.7692
69° 24' 07.3921" W	4° 09' 19.8304" S	2.72363e+06	60.0593
69° 25' 08.5309" W	4° 08' 18.6916" S	2.72629e+06	65.348
69° 26' 34.0993" W	4° 07' 54.2620" S	2.72904e+06	63.8872
69° 26' 58.9405" W	4° 07' 54.2624" S	2.7298e+06	63.5832
69° 29' 25.2361" W	4° 07' 54.2620" S	2.73432e+06	59.0752
69° 30' 08.7336" W	4° 07' 10.7358" S	2.73621e+06	60.1518
69° 30' 14.0953" W	4° 07' 05.3704" S	2736443	60.2511
69° 30' 26.3749" W	4° 06' 04.2640" S	2.73836e+06	61.0824
69° 29' 37.4833" W	4° 04' 14.2336" S	2.74206e+06	65.3572
69° 29' 26.9607" W	4° 03' 59.5012" S	2.74262e+06	65.6932
69° 28' 36.3445" W	4° 02' 48.6328" S	2.74529e+06	63.5528
69° 27' 10.7761" W	4° 02' 11.9884" S	2.74816e+06	63.1634
69° 26' 53.3575" W	4° 01' 50.2161" S	2.74902e+06	63.4238
69° 24' 44.0689" W	3° 59' 08.6044" S	2.75539e+06	59.1642
69° 24' 43.5109" W	3° 59' 07.4884" S	2.75543e+06	59.1919
69° 23' 42.9625" W	3° 57' 06.3916" S	2.75959e+06	63.0927
69° 23' 42.9625" W	3° 55' 53.3427" S	2761834	60.1146
69° 23' 42.9625" W	3° 54' 27.4696" S	2.76447e+06	60.0434
69° 23' 55.1773" W	3° 52' 37.4716" S	2.76787e+06	62.0064
69° 23' 57.1506" W	3° 52' 25.6335" S	2.76824e+06	62.3135
69° 24' 31.4378" W	3° 48' 59.9405" S	2.77465e+06	62.4657
69° 25' 05.7202" W	3° 45' 34.2467" S	2.78105e+06	60.3667
69° 25' 08.5309" W	3° 45' 17.3824" S	2.78158e+06	60.1085
69° 25' 32.9929" W	3° 44' 16.2760" S	2.7836e+06	58.2884
69° 25' 32.9929" W	3° 42' 26.2456" S	2.78698e+06	57.4183
69° 25' 27.3527" W	3° 42' 11.7486" S	2.78746e+06	57.2106
69° 24' 11.7820" W	3° 38' 57.5014" S	2.79386e+06	59.7028
69° 24' 07.3921" W	3° 38' 46.2172" S	2.79424e+06	59.4846
69° 22' 42.0723" W	3° 35' 49.4651" S	2.80027e+06	60.3741
69° 21' 16.2877" W	3° 32' 51.7288" S	2.80634e+06	58.2102
69° 21' 11.0155" W	3° 32' 42.0606" S	2.80668e+06	58.2252
69° 20' 02.9665" W	3° 30' 37.2688" S	2.81105e+06	58.7568
69° 19' 14.0749" W	3° 30' 00.5920" S	2.81293e+06	59.0237
69° 19' 09.2949" W	3° 29' 59.3834" S	2.81308e+06	59.1316
69° 15' 48.0167" W	3° 29' 08.4915" S	2819489	60.6858
69° 12' 26.7445" W	3° 28' 17.5875" S	2.8259e+06	56.5599
69° 09' 05.4782" W	3° 27' 26.6716" S	2.8323e+06	57.8972
69° 05' 44.2180" W	3° 26' 35.7436" S	2.83871e+06	57.5252
69° 02' 22.9637" W	3° 25' 44.8038" S	2.84511e+06	59.5627
69° 02' 19.4689" W	3° 25' 43.9192" S	2.84522e+06	59.6202
69° 00' 41.6209" W	3° 25' 31.6720" S	2.84827e+06	59.6338
68° 58' 56.2910" W	3° 25' 31.6744" S	2.85152e+06	58.5556
68° 55' 36.0565" W	3° 25' 31.6720" S	2.8577e+06	60.1
68° 55' 28.7575" W	3° 25' 31.9244" S	2.85793e+06	60.1159
68° 52' 01.3422" W	3° 25' 39.0945" S	2.86433e+06	57.6567
68° 49' 41.6005" W	3° 25' 43.9192" S	2.86865e+06	61.2463
68° 48' 35.0715" W	3° 25' 31.2444" S	2.87074e+06	60.535
68° 45' 24.8305" W	3° 24' 54.9952" S	2.87671e+06	58.7023
68° 45' 11.4268" W	3° 24' 51.2730" S	2877144	58.3443
68° 41' 51.3912" W	3° 23' 55.7189" S	2.88355e+06	58.8763
68° 41' 44.8021" W	3° 23' 53.8888" S	2.88376e+06	58.4975
68° 38' 27.7289" W	3° 23' 15.7466" S	2.88996e+06	52.3279
68° 35' 25.8517" W	3° 22' 40.5352" S	2.89567e+06	53.756
68° 35' 03.6208" W	3° 22' 38.6838" S	2.89636e+06	55.4957
68° 31' 36.8030" W	3° 22' 21.4570" S	2.90277e+06	55.0538
68° 28' 09.9872" W	3° 22' 04.2180" S	2.90917e+06	53.6164
68° 24' 43.1734" W	3° 21' 46.9670" S	2.91558e+06	50.6004
68° 23' 12.4453" W	3° 21' 39.3964" S	2918391	49.6578
68° 21' 17.6189" W	3° 21' 19.7218" S	2.92199e+06	57.6072
68° 17' 53.0500" W	3° 20' 44.6637" S	2.92839e+06	57.1246
68° 16' 04.6033" W	3° 20' 26.0752" S	2.93179e+06	51.8263
68° 14' 27.1174" W	3° 20' 24.0079" S	2934799	54.2442
68° 10' 59.6443" W	3° 20' 19.6019" S	2.94121e+06	50.9877
68° 07' 32.1716" W	3° 20' 15.1838" S	2.94761e+06	50.5256
68° 06' 30.0865" W	3° 20' 13.8604" S	2.94953e+06	52.5272
68° 04' 04.6666" W	3° 20' 13.8604" S	2.95402e+06	49.6721
68° 04' 03.3793" W	3° 20' 13.8604" S	2954057	49.6808
68° 01' 48.9193" W	3° 20' 26.0752" S	2.95822e+06	48.5124
68° 00' 45.1566" W	3° 20' 57.9708" S	2.96042e+06	50.4189
68° 00' 35.5981" W	3° 21' 02.7520" S	2960753	50.5967
67° 59' 10.0297" W	3° 21' 14.9668" S	2963421	51.8823
67° 57' 56.6761" W	3° 21' 02.7520" S	2.96572e+06	55.4634
67° 57' 24.3916" W	3° 20' 46.5992" S	2.96683e+06	54.7774
67° 57' 07.7845" W	3° 20' 38.2900" S	2.9674e+06	55.0891
67° 55' 42.2161" W	3° 18' 23.8300" S	2.9723e+06	54.3472
67° 55' 36.9443" W	3° 17' 53.9917" S	2.97324e+06	52.8144
67° 55' 05.5069" W	3° 14' 56.0488" S	2.97879e+06	49.4756
67° 55' 07.8218" W	3° 14' 28.3138" S	2.97964e+06	48.3895
67° 55' 17.7541" W	3° 12' 29.3092" S	2.98331e+06	51.3683
67° 55' 35.1245" W	3° 11' 01.8994" S	2.98605e+06	50.6476
67° 56' 15.7650" W	3° 07' 37.3801" S	2992454	51.2444
67° 56' 18.8929" W	3° 07' 21.6388" S	2992947	51.6513
67° 56' 18.8929" W	3° 05' 45.9292" S	2.99589e+06	68.0944
67° 55' 44.9226" W	3° 04' 15.3554" S	2.99886e+06	74.7742
67° 54' 31.7343" W	3° 01' 00.2048" S	3.00527e+06	87.3186
67° 54' 28.8625" W	3° 00' 52.5472" S	3.00552e+06	87.0315
67° 53' 15.5089" W	2° 57' 49.2280" S	3011587	68.1246
67° 53' 13.9691" W	2° 57' 46.9194" S	3.01167e+06	67.7764
67° 52' 26.5849" W	2° 56' 35.8744" S	3.0143e+06	57.2319
67° 51' 01.0813" W	2° 55' 10.3060" S	3.01803e+06	61.6317
67° 50' 59.8627" W	2° 55' 09.0875" S	3.01808e+06	61.6315
67° 48' 32.7851" W	2° 52' 42.0167" S	3.02448e+06	53.5254
67° 46' 19.9141" W	2° 50' 29.1388" S	3.03027e+06	78.2243
67° 46' 04.0107" W	2° 50' 16.9060" S	3.03089e+06	77.6579
67° 43' 40.9921" W	2° 48' 26.8936" S	3.03645e+06	85.7479
67° 43' 16.1349" W	2° 48' 15.4234" S	3.0373e+06	82.7008
67° 41' 02.1025" W	2° 47' 13.5724" S	3.04185e+06	66.5556
67° 40' 04.6611" W	2° 46' 56.3481" S	3.0437e+06	57.218
67° 38' 59.7925" W	2° 46' 36.8956" S	3.04579e+06	50.4878
67° 36' 41.5444" W	2° 46' 16.5613" S	3.05011e+06	49.3314
67° 33' 16.3196" W	2° 45' 46.3686" S	3.05652e+06	51.3331
67° 32' 04.1977" W	2° 45' 35.7568" S	3.05877e+06	48.9724
67° 29' 54.5301" W	2° 44' 59.7606" S	3.06292e+06	49.2995
67° 28' 24.2017" W	2° 44' 34.6828" S	3.06582e+06	50.9116
67° 27' 10.8805" W	2° 43' 45.7588" S	3.06853e+06	52.3264
67° 26' 54.7620" W	2° 43' 25.6269" S	3.06933e+06	52.0911
67° 26' 21.9565" W	2° 42' 44.6524" S	3.07094e+06	53.0513
67° 25' 01.8298" W	2° 40' 31.1233" S	3.07573e+06	51.7625
67° 23' 55.2493" W	2° 38' 40.1620" S	3.07971e+06	50.0218
67° 23' 11.5292" W	2° 37' 34.5717" S	3.08214e+06	48.6999
67° 21' 16.0584" W	2° 34' 41.3312" S	3.08855e+06	49.015
67° 21' 04.1449" W	2° 34' 23.4568" S	3.08921e+06	49.5692
67° 20' 15.2533" W	2° 33' 58.9948" S	3.09089e+06	50.8879
67° 18' 49.6849" W	2° 33' 46.7800" S	3.09356e+06	51.6271
67° 18' 06.4460" W	2° 33' 59.1202" S	3094952	52.2707
67° 17' 24.0841" W	2° 34' 11.2096" S	3.09631e+06	51.8427
67° 16' 23.0101" W	2° 34' 47.8864" S	3.09851e+06	50.538
67° 15' 34.0537" W	2° 36' 01.2400" S	3.10122e+06	50.1477
67° 15' 32.2726" W	2° 36' 05.2485" S	3.10136e+06	50.1017
67° 14' 45.1621" W	2° 37' 51.2704" S	3104925	47.3678
67° 13' 39.9997" W	2° 38' 56.4617" S	3.10776e+06	49.2049
67° 13' 31.8409" W	2° 39' 04.6240" S	3.10812e+06	49.0581
67° 12' 06.2401" W	2° 39' 41.2684" S	3.11099e+06	48.4845
67° 10' 24.0129" W	2° 39' 29.9133" S	3.11417e+06	47.5335
67° 10' 16.2745" W	2° 39' 29.0536" S	3.11441e+06	47.5407
67° 08' 01.8145" W	2° 38' 27.9148" S	3118969	49.1831
67° 07' 09.7761" W	2° 38' 27.9149" S	3.12058e+06	52.6313
67° 06' 48.4609" W	2° 38' 27.9148" S	3.12123e+06	53.3093
67° 05' 47.3221" W	2° 38' 40.1620" S	3.12316e+06	53.883
67° 04' 58.4305" W	2° 39' 04.6240" S	3.12485e+06	52.834
67° 04' 09.5389" W	2° 39' 53.5156" S	3.12698e+06	50.2133
67° 04' 09.4828" W	2° 39' 53.6841" S	3.12698e+06	50.2059
67° 03' 45.1093" W	2° 41' 06.8368" S	3.12935e+06	47.9635
67° 02' 26.4221" W	2° 42' 51.7540" S	3.13339e+06	46.0671
67° 01' 55.0789" W	2° 43' 33.5440" S	3.135e+06	46.6591
67° 00' 29.4781" W	2° 44' 34.6828" S	3.13824e+06	48.5274
66° 59' 39.7965" W	2° 44' 42.9412" S	3.13979e+06	48.2924
66° 59' 16.1893" W	2° 44' 46.8652" S	3.14053e+06	48.2663
66° 58' 15.0181" W	2° 44' 46.8652" S	3.14242e+06	47.6778
66° 57' 13.9441" W	2° 44' 22.4356" S	3.14445e+06	47.0395
66° 56' 49.4821" W	2° 44' 10.1884" S	3.1453e+06	47.0053
66° 56' 26.5919" W	2° 43' 51.8741" S	3.1462e+06	46.314
66° 55' 48.3757" W	2° 43' 21.2968" S	3.14771e+06	44.4764
66° 54' 35.0221" W	2° 41' 43.5136" S	3.15147e+06	43.7116
66° 53' 59.6631" W	2° 41' 33.4093" S	3152607	45.9744
66° 53' 09.4213" W	2° 41' 19.0516" S	3.15422e+06	47.4389
66° 52' 08.3149" W	2° 41' 19.0516" S	3.15611e+06	48.1125
66° 50' 36.0646" W	2° 41' 37.5117" S	3.15901e+06	49.8796
66° 50' 06.0697" W	2° 41' 43.5136" S	3.15996e+06	48.0032
66° 49' 04.9309" W	2° 42' 20.1904" S	3.16216e+06	47.1213
66° 47' 20.8971" W	2° 42' 38.5554" S	3.16542e+06	43.1127
66° 45' 37.1497" W	2° 42' 56.8672" S	3.16867e+06	45.3614
66° 44' 11.5813" W	2° 42' 56.8672" S	3.17132e+06	46.0122
66° 43' 55.3460" W	2° 42' 53.9137" S	3.17183e+06	46.1568
66° 41' 57.1213" W	2° 42' 32.4052" S	3.17554e+06	45.6368
66° 40' 55.9825" W	2° 42' 20.1904" S	3.17746e+06	51.8133
66° 40' 32.3240" W	2° 42' 12.3114" S	3.17823e+06	53.0614
66° 39' 42.6289" W	2° 41' 55.7608" S	3.17985e+06	49.8786
66° 37' 37.0166" W	2° 40' 24.3598" S	3.18464e+06	43.05
66° 37' 28.2013" W	2° 40' 17.9452" S	3.18497e+06	43.288
66° 36' 02.6653" W	2° 37' 39.0232" S	3.19052e+06	45.7063
66° 35' 59.3428" W	2° 37' 22.4460" S	3.19104e+06	45.5855
66° 35' 50.4181" W	2° 36' 37.9168" S	3192439	43.9959
66° 35' 50.4181" W	2° 35' 36.8104" S	3.19432e+06	43.5051
66° 36' 04.8352" W	2° 33' 55.8156" S	3.19745e+06	47.704
66° 36' 14.8477" W	2° 32' 45.6736" S	3.19963e+06	46.6373
66° 36' 27.0949" W	2° 31' 56.7820" S	3201175	44.5421
66° 36' 27.0949" W	2° 30' 29.5009" S	3.20386e+06	41.7044
66° 36' 27.0949" W	2° 30' 06.7516" S	3.20455e+06	43.6832
66° 36' 02.6653" W	2° 27' 40.0444" S	3.20912e+06	49.9405
66° 35' 46.0837" W	2° 27' 06.9471" S	3210262	48.9418
66° 35' 38.1709" W	2° 26' 51.1528" S	3.21081e+06	48.4992
66° 35' 01.5265" W	2° 26' 02.2612" S	3.21269e+06	44.2806
66° 33' 23.7433" W	2° 25' 01.1548" S	3.21624e+06	44.2468
66° 33' 10.0167" W	2° 25' 02.3476" S	3.21667e+06	44.1065
66° 29' 43.4328" W	2° 25' 20.2955" S	3.22307e+06	44.0375
66° 28' 42.5437" W	2° 25' 25.5844" S	3.22496e+06	44.6686
66° 26' 22.1880" W	2° 26' 06.8844" S	3.22948e+06	48.1857
66° 25' 14.7625" W	2° 26' 26.7232" S	3.23165e+06	42.5976
66° 24' 50.3005" W	2° 27' 15.6148" S	3.23333e+06	40.2495
66° 24' 31.6195" W	2° 28' 36.6332" S	3.23589e+06	37.6407
66° 24' 13.6561" W	2° 29' 54.5368" S	3.23834e+06	40.6936
66° 24' 01.4089" W	2° 31' 20.0728" S	3.241e+06	40.8556
66° 23' 42.5759" W	2° 31' 57.7518" S	3.24229e+06	40.0251
66° 23' 12.5173" W	2° 32' 57.8884" S	3244360	38.6257
66° 22' 11.3785" W	2° 33' 34.5652" S	3.24656e+06	40.7935
66° 21' 08.0315" W	2° 34' 02.7302" S	3.2487e+06	42.2968
66° 20' 21.4129" W	2° 34' 23.4568" S	3.25027e+06	39.3873
66° 19' 08.0593" W	2° 34' 23.4568" S	3.25254e+06	40.994
66° 17' 45.6430" W	2° 34' 13.1378" S	3.2551e+06	39.6488
66° 17' 30.2437" W	2° 34' 11.2096" S	3.25558e+06	38.9925
66° 16' 04.6753" W	2° 33' 10.1032" S	3.25883e+06	41.2636
66° 15' 07.9243" W	2° 32' 03.9023" S	3261511	41.0585
66° 14' 51.3217" W	2° 31' 44.5348" S	3.2623e+06	40.3988
66° 14' 02.4301" W	2° 29' 42.2896" S	3.26634e+06	43.1406
66° 13' 36.1147" W	2° 28' 58.4320" S	3.26792e+06	42.2654
66° 11' 48.9757" W	2° 25' 59.8663" S	3.27432e+06	42.5078
66° 11' 35.7553" W	2° 25' 37.8316" S	3.27511e+06	42.4057
66° 10' 34.6165" W	2° 24' 48.9400" S	3.27753e+06	43.5613
66° 09' 33.5425" W	2° 24' 48.9400" S	3.27941e+06	48.2134
66° 08' 53.1126" W	2° 25' 02.3930" S	3.28073e+06	46.7072
66° 08' 20.1241" W	2° 25' 13.3696" S	3.2818e+06	45.4736
66° 07' 06.8353" W	2° 26' 02.2612" S	3.28452e+06	46.639
66° 06' 43.4471" W	2° 27' 24.1046" S	3.28714e+06	44.6469
66° 06' 42.3733" W	2° 27' 27.8620" S	3.28726e+06	44.4427
66° 05' 16.8049" W	2° 28' 41.1832" S	3.29073e+06	38.1628
66° 04' 03.4513" W	2° 29' 17.8600" S	3293259	42.184
66° 03' 54.3054" W	2° 29' 17.8601" S	3.29354e+06	43.4664
66° 03' 02.3773" W	2° 29' 17.8600" S	3.29515e+06	45.235
66° 00' 34.1796" W	2° 28' 30.7123" S	3.29995e+06	37.7856
65° 58' 33.4249" W	2° 27' 52.2916" S	3.30386e+06	38.8528
65° 57' 16.1482" W	2° 28' 15.7106" S	3.30635e+06	39.5715
65° 53' 57.6019" W	2° 29' 15.8769" S	3.31276e+06	39.4105
65° 51' 50.0125" W	2° 29' 54.5368" S	3.31688e+06	44.1451
65° 50' 41.1467" W	2° 30' 22.0800" S	3319166	40.7813
65° 49' 47.7673" W	2° 30' 43.4284" S	3.32094e+06	37.3697
65° 48' 58.9081" W	2° 31' 20.0728" S	3.32282e+06	37.0888
65° 48' 00.8211" W	2° 32' 27.8584" S	3.32557e+06	37.7497
65° 47' 45.5545" W	2° 32' 45.6736" S	3.32629e+06	38.2313
65° 45' 55.5241" W	2° 34' 47.8864" S	3.33136e+06	38.9927
65° 45' 39.5905" W	2° 35' 00.1432" S	3.33198e+06	39.1187
65° 43' 16.6021" W	2° 36' 50.1316" S	3.33754e+06	38.2086
65° 42' 50.6308" W	2° 36' 58.7965" S	3.33838e+06	39.2802
65° 42' 03.2809" W	2° 37' 14.5936" S	3.33993e+06	41.1945
65° 39' 48.7885" W	2° 37' 14.5936" S	3.34408e+06	42.293
65° 39' 26.6137" W	2° 37' 08.4346" S	3.34479e+06	42.2489
65° 36' 08.7925" W	2° 36' 13.4872" S	3351130	41.1915
65° 36' 06.6369" W	2° 36' 13.4873" S	3.3512e+06	41.2166
65° 32' 41.0113" W	2° 36' 13.4872" S	3.35755e+06	40.8673
65° 32' 39.3952" W	2° 36' 14.1793" S	3.3576e+06	40.8355
65° 31' 15.4429" W	2° 36' 50.1316" S	3.36042e+06	35.2439
65° 30' 14.2717" W	2° 37' 26.8408" S	3.36262e+06	42.577
65° 29' 39.6538" W	2° 37' 55.6018" S	3.36401e+06	42.8492
65° 27' 32.8549" W	2° 39' 40.9444" S	3.36909e+06	41.9863
65° 27' 01.3263" W	2° 40' 10.2288" S	3.37041e+06	41.3684
65° 25' 20.8897" W	2° 41' 43.5136" S	3374638	39.6901
65° 24' 21.3480" W	2° 42' 21.8036" S	3376821	37.0536
65° 22' 29.7853" W	2° 43' 33.5440" S	3.38091e+06	41.098
65° 21' 22.6480" W	2° 44' 07.1130" S	3.38323e+06	39.5551
65° 20' 52.0021" W	2° 44' 22.4356" S	3.38428e+06	40.7262
65° 19' 50.8633" W	2° 44' 34.6828" S	3.38621e+06	41.4259
65° 18' 00.0233" W	2° 44' 34.6844" S	3.38963e+06	41.2364
65° 15' 46.3729" W	2° 44' 34.6828" S	3.39376e+06	40.8373
65° 14' 40.3312" W	2° 45' 07.7040" S	3.39604e+06	36.2767
65° 14' 08.5897" W	2° 45' 23.5744" S	3.39713e+06	34.1305
65° 12' 30.8065" W	2° 47' 25.7872" S	3.40195e+06	41.4661
65° 12' 23.9381" W	2° 47' 40.2850" S	3.40245e+06	41.4552
65° 10' 54.7330" W	2° 50' 48.5724" S	3.40885e+06	37.6109
65° 10' 40.7761" W	2° 51' 18.0304" S	3.40985e+06	36.0018
65° 08' 50.7457" W	2° 53' 32.5228" S	3.4152e+06	39.1788
65° 08' 49.5585" W	2° 53' 33.8472" S	3.41526e+06	39.2024
65° 06' 30.6849" W	2° 56' 08.7729" S	3.42166e+06	36.5021
65° 04' 11.8007" W	2° 58' 43.6936" S	3.42807e+06	34.9455
65° 03' 32.9665" W	2° 59' 27.0112" S	3.42986e+06	34.9351
65° 02' 44.0425" W	3° 00' 15.9028" S	3.43199e+06	34.0243
65° 01' 42.4903" W	3° 01' 08.0034" S	3434476	35.2282
65° 00' 05.1853" W	3° 02' 30.3628" S	3.4384e+06	34.9138
64° 58' 54.9338" W	3° 03' 09.3781" S	3.44088e+06	34.5868
64° 58' 15.1549" W	3° 03' 31.4692" S	3.44229e+06	33.8243
64° 56' 25.1245" W	3° 04' 20.3932" S	3.446e+06	34.2544
64° 55' 50.3646" W	3° 04' 43.5620" S	3.44729e+06	34.5957
64° 53' 58.4173" W	3° 05' 58.1764" S	3.45144e+06	34.4069
64° 52' 59.7850" W	3° 06' 42.1488" S	3.45369e+06	35.7379
64° 50' 13.4876" W	3° 08' 46.8595" S	3.4601e+06	35.1634
64° 49' 53.9269" W	3° 09' 01.5280" S	3460854	34.7977
64° 47' 54.4509" W	3° 11' 20.9684" S	3.46651e+06	33.8968
64° 47' 05.0257" W	3° 12' 18.6496" S	3.46884e+06	34.4941
64° 45' 37.2541" W	3° 13' 30.4480" S	3.47234e+06	36.239
64° 45' 23.7050" W	3° 13' 43.2437" S	3.47291e+06	35.5205
64° 42' 52.4814" W	3° 16' 06.0529" S	3.47932e+06	32.1208
64° 41' 57.1933" W	3° 16' 58.2616" S	3.48166e+06	31.3776
64° 40' 23.8713" W	3° 18' 31.5843" S	3.48572e+06	33.46
64° 39' 54.9481" W	3° 19' 00.5068" S	3.48698e+06	33.2519
64° 37' 36.0285" W	3° 20' 33.1405" S	3492131	38.6294
64° 37' 28.3057" W	3° 20' 38.2900" S	3.49242e+06	38.7794
64° 34' 32.4924" W	3° 22' 10.3702" S	3.49854e+06	37.7476
64° 33' 11.5681" W	3° 22' 52.7500" S	3501354	36.1689
64° 31' 41.1487" W	3° 24' 06.2179" S	3.50494e+06	33.0845
64° 29' 55.9693" W	3° 25' 31.6720" S	3.50912e+06	34.916
64° 29' 10.6934" W	3° 26' 28.2946" S	3.51135e+06	36.5784
64° 28' 18.2185" W	3° 27' 33.9172" S	3.51394e+06	35.4256
64° 27' 17.0797" W	3° 29' 11.7004" S	3.51748e+06	31.654
64° 27' 13.1059" W	3° 29' 19.6461" S	3.51776e+06	31.5995
64° 26' 15.9409" W	3° 31' 13.9456" S	3.52168e+06	42.0913
64° 25' 21.3731" W	3° 32' 13.0718" S	3.52416e+06	31.3841
64° 23' 49.2661" W	3° 33' 52.8676" S	3.52834e+06	48.775
64° 22' 39.2866" W	3° 34' 10.3511" S	3.53057e+06	53.6128
64° 22' 11.4829" W	3° 34' 17.2972" S	3531452	54.4645
64° 19' 56.9905" W	3° 35' 18.4036" S	3.53601e+06	46.8409
64° 19' 29.5850" W	3° 35' 33.6320" S	3.53697e+06	42.397
64° 18' 06.9601" W	3° 36' 19.5424" S	3.53989e+06	45.0803
64° 16' 41.9392" W	3° 37' 34.5706" S	3543380	47.8615
64° 14' 39.1789" W	3° 39' 22.8940" S	3.54842e+06	54.3652
64° 14' 00.9548" W	3° 39' 45.1926" S	3.54979e+06	51.8374
64° 11' 01.4292" W	3° 41' 29.9156" S	3.55619e+06	55.2622
64° 09' 45.7969" W	3° 42' 14.0308" S	3558891	50.676
64° 07' 50.8153" W	3° 42' 49.0306" S	3.5626e+06	31.0775
64° 05' 04.6621" W	3° 43' 39.5992" S	3.56796e+06	28.2286
64° 04' 32.5393" W	3° 43' 50.7717" S	3.569e+06	27.2037
64° 01' 16.3546" W	3° 44' 59.0006" S	3.57541e+06	30.3552
64° 00' 23.4949" W	3° 45' 17.3824" S	3.57714e+06	29.4565
63° 58' 57.9265" W	3° 46' 18.5212" S	3.58038e+06	29.6888
63° 58' 22.4193" W	3° 46' 48.9470" S	3.58182e+06	28.8925
63° 57' 32.3581" W	3° 47' 31.8424" S	3583847	27.8837
63° 56' 55.6813" W	3° 48' 20.7340" S	3.58573e+06	26.0541
63° 55' 35.6126" W	3° 48' 32.1985" S	3.58822e+06	29.8465
63° 55' 30.1453" W	3° 48' 32.9812" S	3.58839e+06	30.1743
63° 52' 11.9336" W	3° 49' 12.6310" S	3594629	25.8713
63° 48' 48.3006" W	3° 49' 53.3512" S	3.60104e+06	35.595
63° 48' 22.3033" W	3° 49' 58.5496" S	3.60185e+06	35.5983
63° 45' 31.1665" W	3° 50' 47.4412" S	3.60734e+06	31.135
63° 45' 28.2399" W	3° 50' 48.7421" S	3.60744e+06	30.8923
63° 43' 41.1685" W	3° 51' 36.3328" S	3.61105e+06	24.5199
63° 42' 39.9973" W	3° 52' 25.2244" S	3.61347e+06	23.6877
63° 42' 27.7891" W	3° 52' 27.2637" S	3.61385e+06	23.2183
63° 41' 26.6761" W	3° 52' 37.4716" S	3.61576e+06	26.1877
63° 39' 24.3985" W	3° 52' 37.4716" S	3.61953e+06	34.1513
63° 39' 02.4696" W	3° 52' 29.2367" S	3.62025e+06	34.6333
63° 37' 46.6477" W	3° 52' 00.7624" S	3.62275e+06	35.3642
63° 35' 53.2151" W	3° 51' 04.0914" S	3.62666e+06	32.837
63° 35' 44.4025" W	3° 50' 59.6884" S	3.62696e+06	32.0544
63° 33' 29.9425" W	3° 50' 35.2264" S	3.63118e+06	28.0294
63° 32' 28.9330" W	3° 50' 39.2911" S	3.63307e+06	26.0513
63° 30' 26.5585" W	3° 50' 47.4412" S	3.63685e+06	30.9223
63° 29' 08.0589" W	3° 51' 20.1635" S	3.63947e+06	26.8367
63° 27' 59.8837" W	3° 51' 48.5800" S	3.64175e+06	27.3845
63° 25' 54.5102" W	3° 52' 35.5964" S	3.64588e+06	24.1735
63° 22' 39.9798" W	3° 53' 48.5370" S	3652284	30.6853
63° 21' 28.7185" W	3° 54' 15.2548" S	3.65463e+06	29.0251
63° 19' 23.2803" W	3° 54' 55.1717" S	3.65869e+06	29.5178
63° 16' 59.7985" W	3° 55' 40.8232" S	3.66333e+06	30.4748
63° 16' 04.0043" W	3° 55' 53.2222" S	3.6651e+06	29.994
63° 13' 19.7701" W	3° 56' 29.7148" S	3.67029e+06	29.5283
63° 12' 40.4544" W	3° 56' 32.9887" S	3.6715e+06	28.9462
63° 10' 53.0629" W	3° 56' 41.9296" S	3.67483e+06	30.15
63° 10' 04.1713" W	3° 57' 06.3916" S	3.67651e+06	32.5454
63° 09' 39.7417" W	3° 57' 30.8212" S	3.67758e+06	32.7137
63° 09' 36.3100" W	3° 57' 41.1074" S	3.67791e+06	32.2631
63° 09' 27.4945" W	3° 58' 07.5304" S	3.67876e+06	30.976
63° 09' 39.7417" W	4° 00' 21.9580" S	3.68291e+06	24.3679
63° 09' 27.1847" W	4° 01' 05.8834" S	3.68431e+06	23.4752
63° 09' 15.2797" W	4° 01' 47.5264" S	3.68565e+06	22.4385
63° 08' 53.9929" W	4° 02' 27.0220" S	3.68702e+06	20.3846
63° 08' 01.9261" W	4° 03' 25.3420" S	3.68943e+06	21.3916
63° 07' 22.2336" W	4° 03' 38.5655" S	3.69072e+06	23.0027
63° 06' 11.9281" W	4° 04' 01.9864" S	3.69301e+06	24.5434
63° 03' 58.3127" W	4° 04' 01.9868" S	3.69713e+06	23.853
63° 03' 32.9737" W	4° 04' 01.9864" S	3.69791e+06	25.5633
63° 02' 19.6849" W	4° 03' 25.3420" S	3.70043e+06	23.9431
63° 00' 55.9751" W	4° 02' 29.5390" S	3.70353e+06	23.0952
62° 58' 02.9797" W	4° 00' 34.2052" S	3.70994e+06	21.6187
62° 58' 02.9542" W	4° 00' 34.1879" S	3709939	21.6212
62° 55' 11.1408" W	3° 58' 37.0419" S	3.71635e+06	29.7479
62° 53' 34.0273" W	3° 57' 30.8212" S	3.71997e+06	29.3118
62° 52' 14.2243" W	3° 56' 48.4285" S	3.72275e+06	29.9166
62° 49' 10.6668" W	3° 55' 10.9127" S	3.72916e+06	28.6433
62° 47' 02.8621" W	3° 54' 03.0076" S	3.73362e+06	23.8931
62° 46' 06.4042" W	3° 53' 34.7870" S	3.73556e+06	19.4712
62° 45' 00.6169" W	3° 53' 01.9012" S	3.73783e+06	22.6209
62° 43' 35.0485" W	3° 52' 37.4716" S	3.74058e+06	29.6587
62° 42' 49.9803" W	3° 52' 40.9371" S	3.74197e+06	28.8513
62° 39' 22.9435" W	3° 52' 56.8522" S	3.74838e+06	24.5832
62° 38' 17.2369" W	3° 53' 01.9012" S	3.75041e+06	22.921
62° 35' 55.9083" W	3° 52' 51.0079" S	3.75478e+06	20.5706
62° 35' 38.3473" W	3° 52' 49.6540" S	3.75533e+06	20.2747
62° 32' 34.9633" W	3° 52' 00.7624" S	3.76118e+06	23.7577
62° 32' 34.6881" W	3° 52' 00.6593" S	3.76119e+06	23.7554
62° 30' 57.1801" W	3° 51' 24.1180" S	3.7644e+06	20.9362
62° 29' 27.1620" W	3° 50' 32.6859" S	3767594	19.2347
62° 28' 06.0433" W	3° 49' 46.3348" S	3.77047e+06	20.1925
62° 26' 30.8063" W	3° 48' 42.8437" S	3.774e+06	20.8482
62° 26' 16.0129" W	3° 48' 32.9812" S	3774548	20.6246
62° 25' 14.9065" W	3° 46' 18.5212" S	3.77909e+06	31.8438
62° 25' 09.5736" W	3° 45' 35.9432" S	3.78041e+06	30.6507
62° 25' 02.6593" W	3° 44' 40.7380" S	3.78212e+06	30.3893
62° 22' 45.1129" W	3° 43' 35.2325" S	3.78681e+06	33.4158
62° 20' 45.9865" W	3° 42' 38.4928" S	3.79088e+06	30.2626
62° 19' 41.7562" W	3° 43' 18.8656" S	3.79322e+06	25.409
62° 16' 45.7596" W	3° 45' 09.4874" S	3.79962e+06	20.0045
62° 13' 49.7502" W	3° 47' 00.0990" S	3.80603e+06	23.2891
62° 13' 38.1121" W	3° 47' 07.4128" S	3.80645e+06	23.0757
62° 10' 41.0550" W	3° 48' 26.7971" S	3.81244e+06	19.2727
62° 07' 43.6237" W	3° 49' 46.3348" S	3.81843e+06	18.7478
62° 07' 31.5888" W	3° 49' 52.0899" S	3.81884e+06	18.7512
62° 04' 24.1149" W	3° 51' 21.7348" S	3.82525e+06	21.8631
62° 03' 02.4889" W	3° 52' 00.7624" S	3.82804e+06	19.0069
62° 01' 24.8086" W	3° 53' 05.8793" S	3.83166e+06	17.7359
61° 59' 59.1049" W	3° 54' 03.0076" S	3.83483e+06	16.2674
61° 58' 34.2481" W	3° 55' 04.7544" S	3.83806e+06	16.124
61° 57' 44.6773" W	3° 55' 40.8232" S	3.83995e+06	15.5452
61° 56' 19.0765" W	3° 56' 29.7148" S	3.84299e+06	18.1629
61° 55' 32.5311" W	3° 56' 41.3593" S	3.84447e+06	21.4445
61° 54' 41.2933" W	3° 56' 54.1768" S	3.8461e+06	17.2158
61° 52' 06.4377" W	3° 56' 54.1775" S	3.85087e+06	23.319
61° 51' 25.7269" W	3° 56' 54.1768" S	3.85213e+06	27.0781
61° 49' 35.6965" W	3° 56' 17.5000" S	3.85571e+06	29.697
61° 48' 48.5159" W	3° 55' 58.0146" S	3.85728e+06	28.8762
61° 45' 36.4681" W	3° 54' 38.6952" S	3.86369e+06	21.7812
61° 42' 24.4303" W	3° 53' 19.3636" S	3.87009e+06	25.9204
61° 40' 13.3945" W	3° 52' 25.2244" S	3.87446e+06	21.2505
61° 39' 19.6425" W	3° 51' 46.8393" S	3876498	17.9852
61° 38' 47.8261" W	3° 51' 24.1180" S	3.8777e+06	18.9562
61° 37' 12.5604" W	3° 49' 04.3997" S	3.8829e+06	20.4923
61° 35' 44.4745" W	3° 46' 55.1980" S	3.88771e+06	24.999
61° 35' 10.1139" W	3° 46' 16.3580" S	3.88931e+06	23.2321
61° 32' 52.2036" W	3° 43' 40.4639" S	3.89572e+06	17.0861
61° 31' 03.3073" W	3° 41' 37.3540" S	3.90078e+06	13.631
61° 30' 28.3206" W	3° 41' 11.1118" S	3.90212e+06	14.5553
61° 29' 19.8541" W	3° 40' 19.7560" S	3.90476e+06	17.3138
61° 28' 36.6325" W	3° 39' 47.3560" S	3.90642e+06	18.399
61° 27' 38.8757" W	3° 39' 10.8812" S	3.90853e+06	15.4669
61° 24' 44.3893" W	3° 37' 20.6812" S	3.91489e+06	15.26
61° 24' 43.0585" W	3° 37' 20.0153" S	3.91493e+06	15.3219
61° 23' 31.0357" W	3° 36' 43.9720" S	3.91742e+06	16.7614
61° 21' 25.3821" W	3° 36' 24.6530" S	3.92134e+06	20.2208
61° 20' 52.1461" W	3° 36' 19.5424" S	3.92238e+06	17.9833
61° 17' 58.4293" W	3° 36' 10.4110" S	3.92775e+06	17.4644
61° 14' 31.1368" W	3° 35' 59.5040" S	3934153	11.0547
61° 11' 03.8456" W	3° 35' 48.5841" S	3.94056e+06	15.6346
61° 09' 15.3517" W	3° 35' 42.8656" S	3943912	14.8612
61° 07' 36.4193" W	3° 35' 42.8672" S	3.94697e+06	15.794
61° 05' 47.5705" W	3° 35' 42.8656" S	3.95032e+06	16.8856
61° 04' 21.9697" W	3° 35' 55.0804" S	3.95299e+06	16.632
61° 04' 09.9391" W	3° 35' 57.4876" S	3.95337e+06	16.6391
61° 00' 46.3586" W	3° 36' 38.2186" S	3.95978e+06	16.6371
60° 59' 16.3729" W	3° 36' 56.2192" S	3962609	15.6107
60° 57' 21.7857" W	3° 36' 39.2372" S	3.96618e+06	11.4987
60° 53' 56.4310" W	3° 36' 08.7951" S	3.97259e+06	15.9922
60° 53' 46.3141" W	3° 36' 07.2952" S	3.97291e+06	17.1315
60° 52' 45.2077" W	3° 35' 30.6508" S	3.9751e+06	22.3302
60° 51' 31.8865" W	3° 34' 29.5120" S	3.97804e+06	21.1153
60° 51' 11.2277" W	3° 34' 06.4222" S	3.979e+06	18.2933
60° 48' 52.4631" W	3° 31' 31.3225" S	3.9854e+06	13.8534
60° 48' 04.1053" W	3° 30' 37.2688" S	3.98763e+06	16.3176
60° 47' 15.1489" W	3° 29' 36.1300" S	3.99004e+06	15.0393
60° 46' 45.9847" W	3° 28' 46.7721" S	3991808	13.4851
60° 45' 00.0283" W	3° 25' 47.4408" S	3.99821e+06	19.8836
60° 44' 36.2593" W	3° 25' 07.2100" S	3.99965e+06	19.5954
60° 43' 22.9057" W	3° 23' 17.1796" S	4.00372e+06	17.9079
60° 43' 04.1686" W	3° 22' 54.6928" S	4.00462e+06	16.2686
60° 41' 20.6929" W	3° 20' 50.5048" S	4.0096e+06	11.556
60° 40' 38.0580" W	3° 20' 32.2346" S	4.01103e+06	11.2618
60° 38' 29.5237" W	3° 19' 37.1512" S	4.01534e+06	12.0683
60° 37' 21.8682" W	3° 19' 32.9286" S	4.01743e+06	11.238
60° 33' 54.7512" W	3° 19' 19.9972" S	4.02384e+06	12.8324
60° 30' 27.6358" W	3° 19' 07.0537" S	4.03024e+06	14.6329
60° 27' 00.5218" W	3° 18' 54.0982" S	4.03665e+06	12.8753
60° 25' 27.2257" W	3° 18' 48.2596" S	4.03954e+06	11.5989
60° 23' 35.6932" W	3° 18' 24.3725" S	4.04306e+06	17.1055
60° 20' 12.7401" W	3° 17' 40.8982" S	4049463	13.959
60° 19' 44.9197" W	3° 17' 34.9384" S	4.05034e+06	13.265
60° 16' 53.7829" W	3° 17' 59.3680" S	4.05568e+06	17.2258
60° 16' 47.7187" W	3° 18' 00.7167" S	4.05587e+06	17.4389
60° 15' 03.7849" W	3° 18' 23.8300" S	4.05916e+06	22.9903
60° 13' 38.2165" W	3° 19' 12.7216" S	4.06219e+06	20.2321
60° 13' 35.6391" W	3° 19' 13.2739" S	4.06228e+06	20.2059
60° 10' 47.0473" W	3° 19' 49.3984" S	4.0676e+06	16.9385
60° 10' 11.9115" W	3° 19' 49.3985" S	4.06868e+06	14.9667
60° 09' 45.9409" W	3° 19' 49.3984" S	4.06948e+06	12.9322
60° 06' 51.3118" W	3° 18' 59.5156" S	4.07509e+06	11.4038
60° 05' 29.2681" W	3° 18' 36.0772" S	4.07772e+06	12.1757
60° 03' 35.7111" W	3° 17' 50.6589" S	4.08149e+06	12.2512
60° 00' 22.9105" W	3° 16' 33.5390" S	4.0879e+06	11.1155
59° 58' 21.4261" W	3° 15' 44.9404" S	4.09194e+06	19.4174
59° 57' 15.5332" W	3° 15' 05.3846" S	4.09431e+06	19.3266
59° 56' 19.1809" W	3° 14' 31.5544" S	4.09633e+06	15.3914
59° 54' 28.1816" W	3° 13' 02.7670" S	4.10071e+06	13.6735
59° 54' 16.9357" W	3° 12' 53.7712" S	4.10116e+06	12.9318
59° 53' 40.2589" W	3° 11' 28.2352" S	4.10402e+06	11.9302
59° 53' 40.2589" W	3° 10' 27.0964" S	4.10589e+06	12.2187
59° 54' 03.3670" W	3° 09' 54.7383" S	4107118	14.1304
59° 54' 41.3653" W	3° 09' 01.5280" S	4.10913e+06	13.806
59° 54' 02.6797" W	3° 07' 54.6544" S	4.11151e+06	12.609
59° 53' 16.3345" W	3° 07' 08.3262" S	4.11352e+06	14.0072
59° 52' 29.0761" W	3° 06' 21.0832" S	4115582	11.5166
59° 50' 17.5596" W	3° 05' 30.4757" S	4.11993e+06	11.1129
59° 50' 13.9357" W	3° 05' 29.0812" S	4.12005e+06	11.0963
59° 46' 58.3426" W	3° 04' 32.2936" S	4.12634e+06	11.1545
59° 44' 51.5557" W	3° 03' 55.4776" S	4.13041e+06	11.0124
59° 43' 36.0608" W	3° 03' 55.4777" S	4.13274e+06	13.4793
59° 43' 17.9521" W	3° 03' 55.4776" S	4.1333e+06	13.7272
59° 40' 41.9785" W	3° 04' 16.2784" S	4138160	12.6812
59° 40' 11.5901" W	3° 04' 26.4104" S	4.13915e+06	11.9653
59° 38' 06.0049" W	3° 05' 08.2804" S	4.14323e+06	11.7102
59° 37' 04.1059" W	3° 05' 51.1301" S	4.14555e+06	11.5311
59° 35' 50.8321" W	3° 06' 41.8516" S	4.1483e+06	11.719
59° 34' 06.6777" W	3° 07' 38.6794" S	4.15196e+06	11.6698
59° 33' 56.4601" W	3° 07' 44.2540" S	4.15232e+06	11.7953
59° 30' 40.6090" W	3° 07' 44.2549" S	4.15837e+06	13.1032
59° 29' 46.8829" W	3° 07' 44.2540" S	4.16003e+06	13.7
59° 27' 20.4873" W	3° 08' 31.4870" S	4164773	12.0478
59° 24' 24.5029" W	3° 09' 28.2580" S	4.17048e+06	11.1878
59° 24' 03.6053" W	3° 09' 37.0554" S	4.17118e+06	11.3195
59° 21' 06.9277" W	3° 10' 51.4288" S	4.17709e+06	11.6435
59° 20' 55.6247" W	3° 11' 02.7262" S	4.17759e+06	11.7177
59° 20' 04.5253" W	3° 11' 53.7988" S	4.17981e+06	13.9565
59° 17' 55.9901" W	3° 12' 36.6773" S	4.18399e+06	12.0444
59° 16' 26.1817" W	3° 13' 06.6340" S	4.18691e+06	12.6985
59° 14' 36.8133" W	3° 13' 34.6742" S	4.1904e+06	11.2953
59° 11' 15.7519" W	3° 14' 26.2160" S	4.1968e+06	12.5088
59° 09' 40.5985" W	3° 14' 50.6056" S	4.19984e+06	15.3138
59° 07' 51.3997" W	3° 14' 55.3565" S	4.20321e+06	15.7714
59° 05' 41.4541" W	3° 15' 01.0060" S	4.20723e+06	14.6635
59° 04' 29.5117" W	3° 14' 32.2204" S	4.20962e+06	14.6886
59° 03' 57.4825" W	3° 14' 19.4044" S	4.21068e+06	13.2144
59° 01' 42.2773" W	3° 13' 58.6036" S	4.2149e+06	12.1278
59° 01' 07.3009" W	3° 14' 08.1556" S	4.21602e+06	12.8363
58° 59' 47.9053" W	3° 14' 29.8372" S	4218562	11.1019
58° 58' 03.9013" W	3° 15' 21.8068" S	4.22215e+06	12.4733
58° 57' 56.7984" W	3° 15' 27.4892" S	4222428	12.091
58° 55' 14.4419" W	3° 17' 37.3704" S	4.22883e+06	11.5787
58° 54' 35.9257" W	3° 18' 08.1808" S	4.23035e+06	11.9993
58° 52' 21.5089" W	3° 19' 32.1884" S	4.23524e+06	14.3099
58° 50' 26.3485" W	3° 20' 44.1544" S	4.23943e+06	17.2094
58° 49' 14.4698" W	3° 20' 41.9778" S	4.24165e+06	16.2288
58° 45' 47.0437" W	3° 20' 35.6914" S	4.24805e+06	11.8886
58° 44' 43.1677" W	3° 20' 33.7540" S	4.25003e+06	13.9818
58° 42' 50.6101" W	3° 20' 13.3096" S	4.25356e+06	16.3938
58° 42' 23.3205" W	3° 20' 02.7754" S	4.25446e+06	16.838
58° 39' 09.6031" W	3° 18' 47.9939" S	4.26086e+06	14.7808
58° 37' 26.4805" W	3° 18' 08.1808" S	4264275	13.2355
58° 36' 17.6686" W	3° 16' 59.4090" S	4.26727e+06	14.702
58° 35' 32.0437" W	3° 16' 13.8088" S	4.26926e+06	14.1838
58° 34' 19.2733" W	3° 14' 40.2052" S	4272906	11.4226
58° 34' 08.0649" W	3° 14' 17.7771" S	4.27368e+06	11.4325
58° 33' 16.9033" W	3° 12' 35.4004" S	4.2772e+06	11.0612
58° 32' 10.5981" W	3° 11' 29.1213" S	4280083	11.0116
58° 31' 53.7001" W	3° 11' 12.2296" S	4.28082e+06	11.0955
58° 30' 30.4969" W	3° 09' 59.4268" S	4.28422e+06	11.0464
58° 29' 20.2118" W	3° 09' 38.3635" S	4.28649e+06	11.7546
58° 28' 46.4929" W	3° 09' 28.2580" S	4.28758e+06	11.7964
58° 27' 44.1229" W	3° 09' 28.2580" S	4.2895e+06	12.2213
58° 26' 05.7055" W	3° 10' 17.4821" S	4.2929e+06	12.9846
58° 26' 00.1513" W	3° 10' 20.2600" S	4.29309e+06	12.8473
58° 22' 45.5975" W	3° 11' 12.1382" S	4.2993e+06	11.9762
58° 19' 25.0419" W	3° 12' 05.6051" S	4.30571e+06	11.4815
58° 18' 12.1657" W	3° 12' 25.0324" S	4.30804e+06	11.1748
58° 16' 00.2048" W	3° 12' 19.0340" S	4.31211e+06	11.5998
58° 14' 23.4217" W	3° 12' 14.6320" S	4.3151e+06	11.3605
58° 13' 00.2185" W	3° 11' 43.4308" S	4.31785e+06	13.4579
58° 12' 43.4330" W	3° 11' 29.4431" S	4.31852e+06	11.9266
58° 11' 57.8161" W	3° 10' 51.4288" S	4.32035e+06	14.9886
58° 11' 05.8465" W	3° 09' 38.6584" S	4.3231e+06	15.6601
58° 10' 44.5302" W	3° 08' 43.2372" S	4.32493e+06	12.6507
58° 10' 13.8445" W	3° 07' 23.4532" S	4.32755e+06	12.9778
58° 10' 07.0194" W	3° 05' 20.6243" S	4.33133e+06	13.3358
58° 10' 03.4441" W	3° 04' 16.2784" S	4.33331e+06	13.279
58° 09' 35.1918" W	3° 01' 54.9914" S	4337738	11.6767
58° 08' 54.3081" W	2° 58' 30.5216" S	4.34414e+06	11.3533
58° 08' 40.2733" W	2° 57' 20.3272" S	4.34634e+06	11.283
58° 07' 45.7025" W	2° 55' 14.8351" S	4.35055e+06	12.2877
58° 06' 56.2693" W	2° 53' 21.1504" S	4.35436e+06	11.3605
58° 06' 05.6771" W	2° 52' 13.6944" S	4.35696e+06	11.1667
58° 05' 53.8669" W	2° 51' 57.9472" S	4.35756e+06	11.218
58° 03' 14.3560" W	2° 50' 18.2647" S	4.36336e+06	11
58° 03' 07.4929" W	2° 50' 13.9756" S	4363612	11
57° 59' 59.2264" W	2° 49' 08.1017" S	4.36977e+06	11
57° 59' 39.5173" W	2° 49' 01.2052" S	4.37041e+06	11
57° 56' 41.5406" W	2° 48' 04.9979" S	4.37617e+06	11.3555
57° 53' 23.6599" W	2° 47' 02.4945" S	4.38258e+06	12.0253
57° 53' 04.3669" W	2° 46' 56.4004" S	4.38321e+06	12.1576
57° 51' 30.7957" W	2° 46' 56.4004" S	4.3861e+06	10.6109
57° 50' 08.3724" W	2° 46' 11.7613" S	4.38899e+06	13.6243
57° 47' 21.2185" W	2° 44' 41.2276" S	4394851	11.3665
57° 47' 08.3418" W	2° 44' 29.2384" S	4395393	10.7755
57° 44' 36.1575" W	2° 42' 07.5414" S	4.4018e+06	11.7168
57° 42' 19.6717" W	2° 40' 00.4492" S	4.40754e+06	9.9828
57° 42' 05.6209" W	2° 39' 44.2405" S	4.40821e+06	10.0853
57° 40' 04.4665" W	2° 37' 24.4756" S	4.4139e+06	9.3097
57° 39' 51.4742" W	2° 37' 05.3712" S	4.41461e+06	9.7563
57° 37' 54.4032" W	2° 34' 13.2210" S	4.42102e+06	9.8173
57° 37' 07.6921" W	2° 33' 04.5304" S	4.42357e+06	9.326
57° 36' 15.8706" W	2° 31' 10.5374" S	4.42742e+06	9.5043
57° 34' 49.6468" W	2° 28' 00.8604" S	4.43383e+06	9.1231
57° 33' 39.6841" W	2° 25' 26.9452" S	4439028	9.0242
57° 33' 08.0014" W	2° 25' 03.9061" S	4.44024e+06	9.2477
57° 31' 45.3121" W	2° 24' 03.7744" S	4.44339e+06	11.4206
57° 30' 06.2750" W	2° 23' 27.7509" S	4.44664e+06	11.1238
57° 29' 50.9401" W	2° 23' 22.1728" S	4.44715e+06	10.8194
57° 27' 25.3345" W	2° 23' 22.1728" S	4.45164e+06	11.5404
57° 26' 40.5099" W	2° 23' 29.6459" S	4453048	11.1702
57° 25' 20.5621" W	2° 23' 42.9736" S	4.45555e+06	9.7904
57° 23' 29.5332" W	2° 24' 43.5520" S	4.45945e+06	9.7056
57° 23' 26.1901" W	2° 24' 45.3760" S	4.45957e+06	9.7613
57° 21' 42.1861" W	2° 26' 08.5468" S	4.46368e+06	9.3959
57° 21' 00.1024" W	2° 27' 05.6653" S	4.46586e+06	9.4136
57° 19' 16.6129" W	2° 29' 26.1220" S	4471230	10.4064
57° 18' 49.2629" W	2° 29' 45.6599" S	4.47227e+06	9.7834
57° 16' 00.2004" W	2° 31' 46.4308" S	4.47867e+06	10.6153
57° 13' 12.6637" W	2° 33' 46.0996" S	4.48502e+06	12.7429
57° 13' 10.8178" W	2° 33' 46.4690" S	4.48508e+06	12.7257
57° 11' 28.6921" W	2° 34' 06.9004" S	4.4883e+06	11.9115
57° 09' 45.4426" W	2° 34' 06.9005" S	4.49148e+06	11.367
57° 09' 34.2877" W	2° 34' 06.9004" S	4.49183e+06	11.28
57° 06' 33.4898" W	2° 32' 50.2122" S	4.49789e+06	10.0002
57° 03' 51.1069" W	2° 31' 41.3272" S	4.50334e+06	10.8878
57° 03' 24.0463" W	2° 31' 25.8411" S	4.5043e+06	11.2352
57° 02' 29.9773" W	2° 30' 54.8980" S	4.50622e+06	12.9029
57° 00' 05.4221" W	2° 31' 08.2003" S	4510703	11.4646
56° 59' 34.9849" W	2° 31' 11.0008" S	4.51165e+06	11.6411
56° 56' 47.2447" W	2° 32' 07.2093" S	4.51711e+06	10.3409
56° 56' 12.0313" W	2° 32' 19.0084" S	4.51826e+06	9.8341
56° 54' 01.0057" W	2° 33' 24.0028" S	4.52277e+06	10.2587
56° 53' 37.6572" W	2° 33' 30.2510" S	4.52352e+06	10.847
56° 50' 17.2544" W	2° 34' 23.8797" S	4.52992e+06	11.834
56° 46' 56.8464" W	2° 35' 17.4989" S	4.53633e+06	10.0839
56° 46' 40.0093" W	2° 35' 22.0036" S	4.53687e+06	9.7814
56° 43' 54.0241" W	2° 35' 24.0124" S	4.54199e+06	10.85
56° 43' 30.3871" W	2° 35' 20.0707" S	4.54273e+06	11.125
56° 42' 06.0025" W	2° 35' 05.9980" S	4.54538e+06	10.8639
56° 40' 09.4516" W	2° 34' 30.2806" S	4.54914e+06	11.2887
56° 39' 48.9829" W	2° 34' 24.0076" S	4.5498e+06	10.6123
56° 36' 58.0075" W	2° 33' 10.4103" S	4.55555e+06	10.3669
56° 34' 33.0181" W	2° 32' 07.9924" S	4.56042e+06	9.3575
56° 33' 53.2874" W	2° 31' 38.0321" S	4.56195e+06	9.2907
56° 31' 07.3769" W	2° 29' 32.9178" S	4568358	9.005
56° 29' 36.0073" W	2° 28' 24.0112" S	4.57189e+06	9.0135
56° 28' 34.0462" W	2° 27' 14.0410" S	4.57476e+06	9.0191
56° 28' 03.0193" W	2° 26' 39.0028" S	4.57621e+06	11.8911
56° 26' 56.3442" W	2° 24' 11.9302" S	4.58117e+06	9.2374
56° 26' 55.0117" W	2° 24' 08.9908" S	4.58127e+06	9.2402
56° 25' 41.0425" W	2° 22' 30.0088" S	4.58507e+06	9.0001
56° 24' 39.2647" W	2° 21' 37.2684" S	4.58758e+06	9.0185
56° 22' 50.0353" W	2° 20' 04.0144" S	4.592e+06	10.41
56° 22' 06.4396" W	2° 19' 16.7834" S	4.59398e+06	10.6737
56° 19' 45.3655" W	2° 16' 43.9431" S	4.60039e+06	9.7415
56° 17' 24.2995" W	2° 14' 11.0989" S	4.60679e+06	8.1102
56° 17' 24.2533" W	2° 14' 11.0488" S	4.6068e+06	8.1102
56° 14' 39.2536" W	2° 12' 04.8799" S	4.6132e+06	8.2153
56° 14' 27.4789" W	2° 11' 55.8760" S	4.61366e+06	8.2911
56° 12' 12.3061" W	2° 10' 53.4736" S	4.61825e+06	8.0352
56° 11' 40.9014" W	2° 10' 22.7543" S	4.61961e+06	8.0076
56° 09' 12.2659" W	2° 07' 57.3612" S	4626013	8.1097
56° 06' 43.6381" W	2° 05' 31.9640" S	4.63242e+06	8.5715
56° 04' 15.0180" W	2° 03' 06.5628" S	4.63883e+06	7.5258
56° 04' 13.9525" W	2° 03' 05.5204" S	4.63887e+06	7.5245
56° 03' 11.5501" W	2° 01' 52.7500" S	4.64182e+06	7.5
56° 01' 43.1379" W	2° 00' 46.4241" S	4.64523e+06	10.1107
56° 01' 06.7777" W	2° 00' 19.1464" S	4646633	9.6375
55° 58' 29.0941" W	1° 59' 42.0378" S	4.65164e+06	8.4553
55° 58' 10.0033" W	1° 59' 37.5448" S	4.65224e+06	8.2393
55° 55' 02.3153" W	1° 59' 37.5471" S	4.65804e+06	7.5834
55° 52' 26.8225" W	1° 59' 37.5448" S	4.66285e+06	7
55° 51' 35.2748" W	1° 59' 32.3950" S	4.66445e+06	7
55° 48' 08.9959" W	1° 59' 11.7843" S	4.67086e+06	7.3639
55° 47' 14.8753" W	1° 59' 06.3760" S	4.67254e+06	7.2407
55° 44' 49.7301" W	1° 58' 17.9879" S	4.67726e+06	7.0847
55° 43' 36.4993" W	1° 57' 53.5732" S	4679646	6.6669
55° 41' 42.0949" W	1° 56' 51.1708" S	4.68367e+06	5.8554
55° 41' 42.0881" W	1° 56' 51.1648" S	4683668	5.8552
55° 40' 18.8917" W	1° 55' 38.3680" S	4.68708e+06	6.2457
55° 38' 56.8892" W	1° 54' 46.1785" S	4.69007e+06	6.3227
55° 38' 24.5521" W	1° 54' 25.5976" S	4.69126e+06	5.7091
55° 36' 50.9485" W	1° 54' 15.1972" S	4.69417e+06	5.3008
55° 35' 36.9613" W	1° 54' 26.5830" S	4.69648e+06	6.1281
55° 34' 35.7757" W	1° 54' 35.9980" S	4.69839e+06	6.7667
55° 32' 30.9709" W	1° 55' 17.5996" S	4.70246e+06	8.4326
55° 32' 20.3804" W	1° 55' 26.6766" S	4.70289e+06	8.7566
55° 31' 18.2005" W	1° 56' 19.9696" S	4.70541e+06	8.9796
55° 29' 30.6642" W	1° 57' 25.2763" S	4.70929e+06	5.1089
55° 26' 33.1930" W	1° 59' 13.0485" S	4.7157e+06	4.5019
55° 26' 27.0541" W	1° 59' 16.7764" S	4.71592e+06	4.5778
55° 23' 30.2149" W	2° 00' 29.5468" S	4.72182e+06	10.0339
55° 23' 26.7119" W	2° 00' 37.9594" S	4.7221e+06	9.3413
55° 22' 38.2453" W	2° 02' 34.3516" S	4.72598e+06	4.2324
55° 21' 40.1795" W	2° 03' 32.4198" S	4.72851e+06	4.0173
55° 19' 13.1508" W	2° 05' 59.4501" S	4.73492e+06	5.3241
55° 17' 36.6985" W	2° 07' 35.8984" S	4.73912e+06	4.4761
55° 16' 29.4902" W	2° 07' 59.9020" S	4741323	4.8967
55° 15' 11.0929" W	2° 08' 27.9004" S	4.74389e+06	4.7017
55° 13' 10.2331" W	2° 08' 56.3437" S	4.74773e+06	4.9556
55° 12' 14.3185" W	2° 09' 09.5020" S	4.7495e+06	5.1181
55° 09' 46.9608" W	2° 09' 37.1084" S	4.75414e+06	3.792
55° 09' 27.9445" W	2° 09' 40.6708" S	4.75473e+06	3.8902
55° 06' 20.0821" W	2° 09' 47.1518" S	4.76054e+06	3.5
55° 04' 26.3977" W	2° 09' 51.0712" S	4.76406e+06	3.5
55° 02' 56.7355" W	2° 09' 24.1694" S	4.76695e+06	3.5684
55° 00' 58.4221" W	2° 08' 48.6688" S	4.77076e+06	4.8179
54° 59' 48.8401" W	2° 08' 01.5985" S	4.77335e+06	5.3435
54° 56' 56.8068" W	2° 06' 05.2188" S	4.77976e+06	5.2445
54° 55' 04.8733" W	2° 04' 49.4920" S	4.78393e+06	5.6496
54° 53' 53.3288" W	2° 04' 38.2079" S	4.78617e+06	5.5303
54° 51' 47.2657" W	2° 04' 18.3232" S	4790109	4.9914
54° 50' 38.6709" W	2° 04' 59.1547" S	4.79257e+06	5.3101
54° 47' 40.2534" W	2° 06' 45.3568" S	4798978	7.3764
54° 44' 41.8291" W	2° 08' 31.5529" S	4.80538e+06	6.5794
54° 44' 30.5461" W	2° 08' 38.2684" S	4.80579e+06	6.1129
54° 42' 12.8137" W	2° 10' 56.0076" S	4.81179e+06	3.5
54° 39' 45.7767" W	2° 13' 23.0413" S	4.8182e+06	3.5
54° 38' 36.9649" W	2° 14' 31.8496" S	4.82119e+06	3.7251
54° 38' 34.2001" W	2° 16' 22.7739" S	4.8246e+06	3.6731
54° 38' 29.0031" W	2° 19' 51.2707" S	4.83101e+06	3.5125
54° 38' 26.5969" W	2° 21' 27.8008" S	4.83397e+06	3.516
54° 37' 37.9668" W	2° 23' 08.5564" S	4.83741e+06	4.52
54° 36' 20.7229" W	2° 25' 48.5884" S	4.84288e+06	6.6852
54° 35' 56.6958" W	2° 26' 07.4669" S	4.84382e+06	5.983
54° 33' 56.1865" W	2° 27' 42.1504" S	4.84855e+06	3.8411
54° 33' 01.7635" W	2° 27' 40.8240" S	4.85023e+06	4.0138
54° 29' 34.4651" W	2° 27' 35.7692" S	4856633	3.1196
54° 26' 49.8673" W	2° 27' 31.7500" S	4.86172e+06	3.1032
54° 26' 07.6712" W	2° 27' 25.0882" S	4.86304e+06	3.4181
54° 22' 42.8216" W	2° 26' 52.7450" S	4.86945e+06	3.6261
54° 19' 17.9748" W	2° 26' 20.3930" S	4.87585e+06	6.6429
54° 16' 57.1417" W	2° 25' 58.1464" S	4.88026e+06	6.0457
54° 15' 53.9872" W	2° 25' 43.5693" S	4.88226e+06	6.3141
54° 14' 41.9689" W	2° 25' 26.9452" S	4.88454e+06	8.0052
54° 12' 38.6511" W	2° 24' 35.6082" S	4.88866e+06	6.5195
54° 12' 37.1317" W	2° 24' 34.9756" S	4.88871e+06	6.5311
54° 09' 29.6859" W	2° 23' 09.7527" S	4.89507e+06	4.5474
54° 06' 54.0157" W	2° 21' 58.9696" S	4.90035e+06	3.059
54° 06' 24.2418" W	2° 21' 37.7161" S	4.90148e+06	3.0352
54° 05' 41.2129" W	2° 21' 07.0000" S	4903106	3
54° 04' 49.2109" W	2° 20' 04.5976" S	4905607	3
54° 04' 25.8202" W	2° 18' 54.3716" S	4.90788e+06	3
54° 04' 07.6417" W	2° 17' 59.7928" S	4.90965e+06	2.9947
54° 03' 30.9987" W	2° 15' 33.3591" S	4914288	2.5106
54° 03' 15.6073" W	2° 14' 31.8496" S	4.91624e+06	2.5125
54° 02' 53.5386" W	2° 12' 08.4234" S	4.92069e+06	2.9995
54° 02' 34.0057" W	2° 10' 01.4716" S	4.92464e+06	2.5524
54° 02' 12.9593" W	2° 08' 44.2215" S	4.9271e+06	2.6951
54° 02' 02.8369" W	2° 08' 07.0672" S	4.92828e+06	2.6731
54° 01' 10.8349" W	2° 06' 02.2948" S	4.93244e+06	2.6814
54° 00' 48.9776" W	2° 05' 35.3981" S	4.93351e+06	2.6715
53° 58' 55.6621" W	2° 03' 15.9532" S	4.93904e+06	2.8585
53° 58' 33.8875" W	2° 02' 57.8059" S	4.93991e+06	3.0064
53° 55' 54.2482" W	2° 00' 44.7571" S	4.94632e+06	3.3763
53° 54' 46.0849" W	1° 59' 47.9452" S	4.94905e+06	2.6041
53° 53' 05.8086" W	1° 58' 43.8889" S	4.95272e+06	2.503
53° 50' 10.8120" W	1° 56' 52.0965" S	4.95913e+06	2.5076
53° 48' 31.7353" W	1° 55' 48.8008" S	4.96276e+06	2.5
53° 47' 10.5738" W	1° 55' 09.8397" S	4.96554e+06	2.5
53° 44' 11.7577" W	1° 53' 43.9960" S	4971660	2.5715
53° 44' 02.7443" W	1° 53' 42.3712" S	4971943	2.5866
53° 40' 38.7115" W	1° 53' 05.5905" S	4.97835e+06	2.5
53° 37' 14.6812" W	1° 52' 28.8029" S	4.98476e+06	4.137
53° 33' 50.6533" W	1° 51' 52.0086" S	4.99116e+06	2.5011
53° 33' 37.4305" W	1° 51' 49.6240" S	4.99158e+06	2.5003
53° 30' 28.5278" W	1° 51' 05.8649" S	4.99757e+06	2.5
53° 27' 06.5368" W	1° 50' 19.0673" S	5.00397e+06	2.5499
53° 23' 44.5488" W	1° 49' 32.2633" S	5.01038e+06	2.6986
53° 20' 22.5636" W	1° 48' 45.4530" S	5.01679e+06	3.3463
53° 19' 24.7273" W	1° 48' 32.0488" S	5.01862e+06	3.1616
53° 16' 59.3117" W	1° 48' 04.7686" S	5.02319e+06	2.8883
53° 13' 51.9469" W	1° 47' 29.6140" S	5.02908e+06	4.5428
53° 13' 35.5360" W	1° 47' 26.6314" S	5029598	4.4942
53° 10' 11.5671" W	1° 46' 49.5599" S	5.036e+06	2.9858
53° 08' 08.7985" W	1° 46' 27.2440" S	5039860	2.5
53° 06' 51.6680" W	1° 45' 57.7489" S	5.04241e+06	2.5
53° 03' 37.9218" W	1° 44' 43.6560" S	5.04882e+06	5.5482
53° 02' 15.2497" W	1° 44' 12.0388" S	5.05155e+06	4.8073
53° 00' 42.5267" W	1° 42' 57.2683" S	5.05522e+06	4.3308
52° 58' 00.7925" W	1° 40' 46.8431" S	5.06163e+06	3.2183
52° 56' 52.9021" W	1° 39' 52.0936" S	5.06432e+06	2.743
52° 55' 27.5911" W	1° 38' 26.8038" S	5.06803e+06	2.4839
52° 54' 37.6969" W	1° 37' 36.9208" S	5.07021e+06	2.0829
52° 52' 29.9275" W	1° 36' 47.3939" S	5.07444e+06	1.726
52° 49' 16.5301" W	1° 35' 32.4234" S	5.08085e+06	3.5006
52° 46' 03.1365" W	1° 34' 17.4478" S	5087253	9.6545
52° 42' 49.7467" W	1° 33' 02.4671" S	5.09366e+06	20.4346
52° 39' 36.3607" W	1° 31' 47.4815" S	5.10007e+06	4.2739
52° 36' 22.9785" W	1° 30' 32.4911" S	5.10647e+06	23.0044
52° 33' 09.5999" W	1° 29' 17.4958" S	5.11288e+06	28.2093
52° 29' 56.2250" W	1° 28' 02.4957" S	5.11928e+06	6.1386
52° 26' 42.8537" W	1° 26' 47.4910" S	5.12569e+06	4.1777
52° 23' 29.4858" W	1° 25' 32.4816" S	5.1321e+06	4.8457
52° 20' 16.1215" W	1° 24' 17.4677" S	5138502	5.3939
52° 17' 02.7606" W	1° 23' 02.4493" S	5.14491e+06	6.8788
52° 13' 49.4030" W	1° 21' 47.4265" S	5.15131e+06	6.4294
52° 10' 36.0488" W	1° 20' 32.3993" S	5.15772e+06	4.6502
52° 07' 22.6978" W	1° 19' 17.3678" S	5.16413e+06	4.021
52° 06' 41.1031" W	1° 19' 01.2264" S	5.1655e+06	3.8681
52° 05' 07.1733" W	1° 16' 47.5881" S	5.17053e+06	4.1553
52° 03' 07.5022" W	1° 13' 57.3195" S	5.17694e+06	5.3108
52° 01' 07.8352" W	1° 11' 07.0493" S	5.18334e+06	4.6148
51° 59' 08.1723" W	1° 08' 16.7775" S	5.18975e+06	6.8129
51° 57' 08.5133" W	1° 05' 26.5044" S	5196157	8.007
51° 55' 08.8581" W	1° 02' 36.2298" S	5.20256e+06	11.571
51° 53' 09.2064" W	0° 59' 45.9539" S	5.20897e+06	9.4641
51° 51' 09.5582" W	0° 56' 55.6768" S	5.21538e+06	6.2776
51° 49' 09.9131" W	0° 54' 05.3985" S	5.22178e+06	5.0926
51° 47' 10.2712" W	0° 51' 15.1190" S	5.22819e+06	6.8849
51° 45' 10.6322" W	0° 48' 24.8384" S	5.23459e+06	6.4514
51° 43' 10.9960" W	0° 45' 34.5568" S	5.241e+06	6.7521
51° 41' 11.3623" W	0° 42' 44.2743" S	5.24741e+06	7.3714
51° 39' 11.7311" W	0° 39' 53.9908" S	5253812	7.6097
51° 37' 12.1022" W	0° 37' 03.7065" S	5.26022e+06	8.6922
51° 35' 12.4754" W	0° 34' 13.4214" S	5.26662e+06	10.6085
51° 33' 12.8506" W	0° 31' 23.1356" S	5.27303e+06	14.332
51° 31' 13.2275" W	0° 28' 32.8491" S	5.27944e+06	8.536
51° 29' 13.6061" W	0° 25' 42.5620" S	5.28584e+06	11.5666
51° 27' 13.9861" W	0° 22' 52.2744" S	5.29225e+06	5.2389
51° 25' 14.3675" W	0° 20' 01.9863" S	5.29865e+06	7.8185
51° 23' 14.7500" W	0° 17' 11.6978" S	5.30506e+06	6.1621
51° 21' 15.1334" W	0° 14' 21.4089" S	5311467	9.4518
51° 19' 15.5177" W	0° 11' 31.1197" S	5.31787e+06	5.9777
51° 17' 15.9027" W	0° 08' 40.8303" S	5.32428e+06	7.3988
51° 15' 16.2881" W	0° 05' 50.5407" S	5.33069e+06	6.3595
51° 13' 16.6739" W	0° 03' 00.2509" S	5.33709e+06	12.8787
51° 11' 17.0598" W	0° 00' 09.9611" S	5.3435e+06	10.7602
51° 09' 17.4458" W	0° 02' 40.3287" N	5.3499e+06	12.8783
51° 07' 17.8316" W	0° 05' 30.6185" N	5.35631e+06	19.7473
51° 05' 18.2170" W	0° 08' 20.9081" N	5.36272e+06	7.7015
51° 03' 18.6021" W	0° 11' 11.1976" N	5369122	6.8643
51° 01' 18.9864" W	0° 14' 01.4868" N	5.37553e+06	15.3579
50° 59' 19.3700" W	0° 16' 51.7757" N	5.38193e+06	8.6343
50° 57' 19.7526" W	0° 19' 42.0643" N	5.38834e+06	11.0451
50° 55' 20.1341" W	0° 22' 32.3524" N	5.39475e+06	11.8657
50° 53' 20.5143" W	0° 25' 22.6401" N	5.40115e+06	7.6057
50° 51' 20.8930" W	0° 28' 12.9273" N	5.40756e+06	13.4367
50° 49' 21.2702" W	0° 31' 03.2138" N	5.41396e+06	13.8288
50° 47' 21.6456" W	0° 33' 53.4997" N	5.42037e+06	8.6513
50° 45' 22.0190" W	0° 36' 43.7849" N	5426777	21.8404
50° 43' 22.3903" W	0° 39' 34.0693" N	5.43318e+06	11.6681
50° 41' 22.7594" W	0° 42' 24.3528" N	5.43959e+06	18.884
50° 39' 23.1261" W	0° 45' 14.6355" N	5.446e+06	15.5234
50° 37' 23.4901" W	0° 48' 04.9172" N	5.4524e+06	14.0654
50° 35' 23.8515" W	0° 50' 55.1979" N	5.45881e+06	2.8269
50° 33' 24.2099" W	0° 53' 45.4775" N	5.46521e+06	2.1391
50° 31' 24.5652" W	0° 56' 35.7560" N	5.47162e+06	2.2371
50° 29' 24.9174" W	0° 59' 26.0333" N	5.47803e+06	2.1168
50° 27' 25.2661" W	1° 02' 16.3093" N	5484432	1.8994
50° 25' 25.6113" W	1° 05' 06.5840" N	5.49084e+06	2.3586
50° 23' 25.9527" W	1° 07' 56.8573" N	5.49724e+06	3.47
50° 21' 26.2903" W	1° 10' 47.1292" N	5.50365e+06	6.8218
50° 19' 26.6239" W	1° 13' 37.3996" N	5.51006e+06	2.5659
50° 17' 26.9532" W	1° 16' 27.6685" N	5.51646e+06	3.5443
50° 15' 27.2782" W	1° 19' 17.9357" N	5.52287e+06	3.0984
50° 13' 27.5986" W	1° 22' 08.2013" N	5.52927e+06	2.6859
50° 11' 27.9144" W	1° 24' 58.4651" N	5.53568e+06	2.8716
50° 09' 28.2253" W	1° 27' 48.7271" N	5542087	3.2449
50° 07' 28.5312" W	1° 30' 38.9872" N	5.54849e+06	3.4685
50° 05' 28.8319" W	1° 33' 29.2455" N	5.5549e+06	4.6925
50° 03' 29.1272" W	1° 36' 19.5017" N	5.56131e+06	1.9214
50° 01' 29.4171" W	1° 39' 09.7560" N	5.56771e+06	11.9418
49° 59' 29.7013" W	1° 42' 00.0081" N	5.57412e+06	5.9644
