# Supplementary material for: Large drainage systems produced half of Mars’ ancient river sediment
Source: Proc Natl Acad Sci U S A. 2025 Nov 24;122(48):e2514527122. doi: 10.1073/pnas.2514527122 (PMC12685115; doi:10.1073/pnas.2514527122)
Supplement: Supplementary file 3 — Dataset S02 (XLSX) [file pnas.2514527122.sd02.xlsx]

## Sheet: Sheet1
Longitude	Latitude	Distance (m)	Elevation (m)
8° 19' 50.6046" W	33° 07' 12.4351" S	0	1411.93
8° 19' 50.6046" W	33° 06' 44.3101" S	866.46	1410.52
8° 19' 36.5421" W	33° 06' 02.1226" S	2216.3	1408.25
8° 19' 22.4796" W	33° 05' 33.9976" S	3156.4	1406.8
8° 19' 22.4796" W	33° 05' 30.0673" S	3277.5	1406.55
8° 19' 22.4796" W	33° 04' 51.8101" S	4456.1	1403.82
8° 19' 22.4796" W	33° 04' 09.6226" S	5755.7	1400.79
8° 19' 22.4796" W	33° 03' 43.6810" S	6554.9	1400
8° 19' 22.4796" W	33° 03' 27.4351" S	7055.4	1400
8° 19' 36.5421" W	33° 02' 59.3101" S	7995.5	1398.9
8° 20' 04.6671" W	33° 02' 31.1851" S	9128.3	1396.68
8° 20' 27.9992" W	33° 02' 19.5191" S	9832.4	1394.5
8° 20' 32.7921" W	33° 02' 17.1226" S	9977	1393.99
8° 21' 00.9171" W	33° 01' 48.9976" S	11109.9	1389.93
8° 21' 43.1046" W	33° 01' 34.9351" S	12287.3	1386.11
8° 22' 10.3609" W	33° 01' 21.3069" S	13109.9	1385.43
8° 22' 11.2296" W	33° 01' 20.8726" S	13136.1	1385.43
8° 22' 39.3546" W	33° 00' 52.7476" S	14269	1384.28
8° 23' 07.4796" W	33° 00' 38.6851" S	15117.9	1384
8° 23' 35.6046" W	33° 00' 10.5601" S	16250.9	1378.77
8° 23' 40.1246" W	33° 00' 08.3002" S	16387.3	1378.21
8° 24' 03.7296" W	32° 59' 56.4976" S	17099.9	1376.3
8° 24' 31.8546" W	32° 59' 28.3726" S	18232.9	1369.59
8° 24' 59.9796" W	32° 59' 00.2476" S	19366.1	1355.36
8° 25' 04.4484" W	32° 58' 51.3104" S	19664.9	1351.36
8° 25' 14.0421" W	32° 58' 32.1226" S	20306.4	1344.4
8° 25' 42.1671" W	32° 58' 18.0601" S	21155.6	1336.73
8° 26' 10.2921" W	32° 57' 49.9351" S	22288.9	1327.36
8° 26' 26.5151" W	32° 57' 33.7128" S	22942.6	1317.62
8° 26' 38.4171" W	32° 57' 21.8101" S	23422.2	1311.18
8° 27' 06.5421" W	32° 57' 07.7476" S	24271.5	1306.69
8° 27' 34.6671" W	32° 56' 53.6851" S	25120.8	1310.34
8° 28' 01.9472" W	32° 56' 26.4050" S	26220.2	1326.52
8° 28' 02.7921" W	32° 56' 25.5601" S	26254.3	1327.1
8° 28' 30.9171" W	32° 56' 11.4976" S	27103.7	1334.62
8° 28' 59.0421" W	32° 55' 57.4351" S	27953.1	1330.24
8° 29' 27.1671" W	32° 55' 43.3726" S	28802.6	1322.03
8° 29' 50.1829" W	32° 55' 31.8648" S	29497.8	1314.14
8° 29' 55.2921" W	32° 55' 29.3101" S	29652.2	1312.23
8° 30' 23.4171" W	32° 55' 15.2476" S	30501.7	1302.1
8° 30' 51.5421" W	32° 54' 47.1226" S	31635.2	1292.1
8° 31' 32.3491" W	32° 54' 33.5203" S	32775.4	1285.1
8° 31' 33.7296" W	32° 54' 33.0601" S	32814	1284.88
8° 32' 01.8546" W	32° 54' 18.9976" S	33663.6	1277.86
8° 32' 29.9796" W	32° 54' 04.9351" S	34513.3	1271.39
8° 32' 58.1046" W	32° 53' 50.8726" S	35363	1264.6
8° 33' 20.9428" W	32° 53' 39.4536" S	36053	1259.51
8° 33' 26.2296" W	32° 53' 36.8101" S	36212.7	1258.38
8° 34' 08.4171" W	32° 53' 36.8101" S	37309.2	1248.54
8° 34' 50.6046" W	32° 53' 36.8101" S	38405.7	1238.85
8° 35' 23.6933" W	32° 53' 47.8517" S	39330.5	1233.08
8° 35' 32.2632" W	32° 53' 50.7112" S	39570.1	1232.17
8° 35' 56.9083" W	32° 53' 58.2329" S	40251.2	1229.91
8° 36' 21.0676" W	32° 54' 07.1929" S	40937.1	1228.51
8° 36' 43.1046" W	32° 54' 33.0601" S	41918.4	1225.16
8° 37' 07.7873" W	32° 54' 41.2882" S	42608	1222.55
8° 37' 25.2921" W	32° 54' 47.1226" S	43097.1	1220.69
8° 38' 05.2276" W	32° 55' 15.2476" S	44449	1215.85
8° 38' 35.6046" W	32° 55' 15.2476" S	45238.2	1213.69
8° 39' 00.5168" W	32° 55' 15.2483" S	45885.5	1211.92
8° 39' 31.8546" W	32° 55' 15.2476" S	46699.7	1209.69
8° 40' 42.1671" W	32° 55' 15.2476" S	48526.6	1204.54
8° 41' 03.2344" W	32° 55' 04.7141" S	49163	1203.47
8° 41' 10.2921" W	32° 55' 01.1851" S	49376.2	1203.35
8° 41' 52.4796" W	32° 55' 01.1851" S	50472.3	1201.85
8° 42' 20.6046" W	32° 54' 47.1226" S	51321.9	1201.81
8° 43' 02.4891" W	32° 54' 38.7469" S	52440.4	1202.8
8° 43' 30.9171" W	32° 54' 33.0601" S	53199.6	1203.5
8° 44' 27.1671" W	32° 54' 18.9976" S	54724.2	1206.49
8° 45' 02.7284" W	32° 54' 07.1440" S	55717.9	1205.81
8° 45' 09.3546" W	32° 54' 04.9351" S	55903.1	1205.14
8° 45' 37.4796" W	32° 53' 50.8726" S	56752.7	1200.19
8° 46' 05.6046" W	32° 53' 36.8101" S	57602.4	1199.85
8° 46' 33.7296" W	32° 53' 22.7476" S	58452.2	1206.51
8° 46' 51.7093" W	32° 53' 13.7580" S	58995.4	1212.65
8° 47' 01.8546" W	32° 53' 08.6851" S	59302	1216.12
8° 47' 29.9796" W	32° 52' 40.5601" S	60435.7	1231.43
8° 47' 58.1046" W	32° 52' 26.4976" S	61285.6	1243.14
8° 48' 12.1671" W	32° 51' 58.3726" S	62226.1	1255.74
8° 48' 12.8708" W	32° 51' 56.9653" S	62273.2	1256.02
8° 48' 26.2296" W	32° 51' 30.2476" S	63166.5	1260.32
8° 48' 54.3546" W	32° 50' 48.0601" S	64657.8	1257.93
8° 49' 07.7055" W	32° 50' 21.3583" S	65550.7	1254.58
8° 49' 08.4171" W	32° 50' 19.9351" S	65598.2	1254.39
8° 49' 22.4796" W	32° 49' 51.8101" S	66538.7	1251.52
8° 49' 50.6046" W	32° 49' 23.6851" S	67672.6	1252.43
8° 50' 18.7296" W	32° 48' 55.5601" S	68806.6	1252.57
8° 50' 19.4414" W	32° 48' 55.2042" S	68828.1	1252.59
8° 50' 46.8546" W	32° 48' 41.4976" S	69656.9	1250.41
8° 51' 14.9796" W	32° 48' 27.4351" S	70507.2	1248.45
8° 51' 57.1671" W	32° 48' 27.4351" S	71604.7	1246.38
8° 52' 13.7344" W	32° 48' 19.1517" S	72105.6	1247.41
8° 52' 25.2921" W	32° 48' 13.3726" S	72455	1248.65
8° 53' 07.4796" W	32° 48' 13.3726" S	73552.6	1247.94
8° 53' 49.6671" W	32° 48' 13.3726" S	74650.2	1247.77
8° 54' 17.8366" W	32° 48' 13.3729" S	75383.1	1247.62
8° 54' 31.8546" W	32° 48' 13.3726" S	75747.8	1247.5
8° 55' 14.0421" W	32° 48' 13.3726" S	76845.3	1247.42
8° 56' 10.2921" W	32° 48' 13.3726" S	78308.8	1248.23
8° 56' 23.8125" W	32° 48' 13.3730" S	78660.5	1248.23
8° 57' 06.5421" W	32° 48' 13.3726" S	79772.2	1249.81
8° 57' 48.7296" W	32° 48' 13.3726" S	80869.8	1251.92
8° 58' 29.7884" W	32° 48' 13.3730" S	81938	1253.11
8° 58' 44.9796" W	32° 48' 13.3726" S	82333.2	1253.11
8° 59' 27.1671" W	32° 48' 13.3726" S	83430.8	1252.16
8° 59' 55.2921" W	32° 48' 27.4351" S	84281.1	1249.84
9° 00' 18.4643" W	32° 48' 04.2632" S	85215.4	1245.73
9° 00' 23.4171" W	32° 47' 59.3101" S	85415.2	1244.85
9° 01' 05.6046" W	32° 47' 45.2476" S	86595.2	1240.09
9° 01' 47.7921" W	32° 47' 31.1851" S	87775.3	1234.26
9° 02' 05.5886" W	32° 47' 13.3892" S	88493	1228.99
9° 02' 15.9171" W	32° 47' 03.0601" S	88909.5	1226.11
9° 02' 44.0421" W	32° 46' 34.9351" S	90043.7	1219.73
9° 03' 40.2921" W	32° 46' 20.8726" S	91570.4	1214.01
9° 03' 47.4443" W	32° 46' 18.4887" S	91770.5	1213.23
9° 04' 22.4796" W	32° 46' 06.8101" S	92750.7	1209.74
9° 04' 36.5421" W	32° 45' 38.6851" S	93691.3	1210.58
9° 04' 50.6046" W	32° 45' 10.5601" S	94631.8	1212.17
9° 04' 56.8260" W	32° 44' 58.1178" S	95047.9	1213.03
9° 05' 04.6671" W	32° 44' 42.4351" S	95572.4	1213.86
9° 05' 18.7296" W	32° 44' 14.3101" S	96513	1215.35
9° 05' 32.7921" W	32° 43' 32.1226" S	97863.2	1218.31
9° 05' 41.5069" W	32° 43' 19.0515" S	98325.4	1218.46
9° 06' 00.9171" W	32° 42' 49.9351" S	99355	1217.31
9° 06' 14.9796" W	32° 42' 07.7476" S	100705	1193.78
9° 06' 28.3997" W	32° 41' 40.9075" S	101604	1164.76
9° 06' 29.0421" W	32° 41' 39.6226" S	101646	1166.08
9° 06' 57.1671" W	32° 41' 11.4976" S	102782	1196.04
9° 07' 25.2921" W	32° 40' 43.3726" S	103916	1219.27
9° 07' 39.3546" W	32° 40' 15.2476" S	104857	1225.89
9° 07' 40.1635" W	32° 40' 14.8432" S	104882	1225.88
9° 08' 07.4796" W	32° 40' 01.1851" S	105708	1227.37
9° 08' 35.6046" W	32° 39' 33.0601" S	106843	1230.68
9° 09' 17.7921" W	32° 39' 18.9976" S	108025	1233.12
9° 09' 21.1191" W	32° 39' 15.6708" S	108159	1233.36
9° 09' 45.9171" W	32° 38' 50.8726" S	109160	1234.4
9° 10' 28.1046" W	32° 38' 36.8101" S	110342	1232.3
9° 10' 56.2296" W	32° 38' 22.7476" S	111193	1231.31
9° 11' 04.2761" W	32° 38' 18.7245" S	111437	1231.38
9° 11' 24.3546" W	32° 38' 08.6851" S	112044	1231.66
9° 11' 52.4796" W	32° 37' 54.6226" S	112896	1231.96
9° 12' 34.6671" W	32° 37' 40.5601" S	114078	1230.97
9° 12' 53.8351" W	32° 37' 27.7824" S	114714	1228.99
9° 13' 16.8546" W	32° 37' 12.4351" S	115478	1219.42
9° 13' 44.9796" W	32° 36' 58.3726" S	116330	1208.31
9° 14' 13.1046" W	32° 36' 44.3101" S	117182	1199.87
9° 14' 39.8593" W	32° 36' 30.9327" S	117992	1193.23
9° 14' 41.2296" W	32° 36' 30.2476" S	118033	1192.95
9° 15' 09.3546" W	32° 36' 02.1226" S	119168	1184.63
9° 15' 09.3546" W	32° 36' 02.1226" S	119168	1184.63
9° 15' 51.5421" W	32° 35' 33.9976" S	120569	1187.16
9° 16' 08.9000" W	32° 35' 16.6404" S	121269	1185.35
9° 16' 19.6671" W	32° 35' 05.8726" S	121704	1182.12
9° 16' 47.7921" W	32° 34' 37.7476" S	122839	1174.65
9° 17' 15.9171" W	32° 34' 09.6226" S	123974	1175.35
9° 17' 33.1594" W	32° 33' 58.1286" S	124547	1178.25
9° 17' 58.1046" W	32° 33' 41.4976" S	125375	1180.69
9° 18' 26.2296" W	32° 33' 13.3726" S	126510	1180.71
9° 18' 54.3546" W	32° 32' 45.2476" S	127646	1180.7
9° 19' 00.2484" W	32° 32' 42.3008" S	127824	1181.2
9° 19' 22.4796" W	32° 32' 31.1851" S	128498	1182.44
9° 19' 50.6046" W	32° 32' 17.1226" S	129350	1184.12
9° 20' 46.8546" W	32° 32' 17.1226" S	130818	1186.89
9° 20' 56.2251" W	32° 32' 12.4376" S	131102	1185.94
9° 21' 14.9796" W	32° 32' 03.0601" S	131670	1185.45
9° 22' 11.2296" W	32° 32' 03.0601" S	133138	1200.65
9° 22' 53.4171" W	32° 32' 03.0601" S	134239	1209.81
9° 22' 58.8003" W	32° 32' 03.0602" S	134379	1208.25
9° 23' 35.6046" W	32° 32' 03.0601" S	135340	1187.67
9° 24' 17.7921" W	32° 32' 31.1851" S	136741	1191.61
9° 24' 51.4693" W	32° 32' 39.6052" S	137657	1178.58
9° 25' 14.0421" W	32° 32' 45.2476" S	138271	1164.34
9° 25' 42.1671" W	32° 32' 59.3101" S	139124	1148.29
9° 26' 47.9490" W	32° 33' 18.1071" S	140935	1144.34
9° 27' 20.6046" W	32° 33' 27.4351" S	141834	1146.19
9° 27' 48.7296" W	32° 33' 41.4976" S	142686	1148.61
9° 28' 30.9171" W	32° 33' 55.5601" S	143869	1153.39
9° 28' 39.4295" W	32° 34' 04.0729" S	144212	1154.6
9° 28' 59.0421" W	32° 34' 23.6851" S	145004	1157.86
9° 29' 27.1671" W	32° 34' 51.8101" S	146139	1161.79
9° 29' 55.2921" W	32° 35' 19.9351" S	147274	1162.17
9° 30' 00.6287" W	32° 35' 25.2721" S	147490	1161.99
9° 30' 37.4796" W	32° 36' 02.1226" S	148977	1166.14
9° 31' 05.6046" W	32° 36' 16.1851" S	149829	1169.76
9° 31' 19.6317" W	32° 36' 44.2393" S	150767	1177.93
9° 31' 19.6671" W	32° 36' 44.3101" S	150770	1177.95
9° 31' 47.7921" W	32° 36' 58.3726" S	151621	1179.62
9° 32' 15.9171" W	32° 37' 40.5601" S	153114	1193.31
9° 32' 44.0421" W	32° 37' 54.6226" S	153965	1195.48
9° 32' 46.6753" W	32° 37' 55.9392" S	154045	1195.54
9° 33' 12.1671" W	32° 38' 08.6851" S	154817	1195.98
9° 34' 19.6671" W	32° 38' 01.6538" S	156589	1177.84
9° 34' 43.8757" W	32° 38' 13.7582" S	157322	1179.15
9° 34' 47.7921" W	32° 38' 15.7163" S	157441	1179.36
9° 35' 29.9796" W	32° 38' 29.7788" S	158623	1179.75
9° 35' 58.1046" W	32° 38' 57.9038" S	159758	1184.36
9° 35' 58.1046" W	32° 39' 25.2427" S	160600	1193.35
9° 35' 58.1046" W	32° 39' 40.0913" S	161057	1198.41
9° 36' 40.2921" W	32° 39' 40.0913" S	162157	1200.71
9° 37' 22.4796" W	32° 39' 40.0913" S	163256	1202.44
9° 37' 43.0083" W	32° 39' 29.8272" S	163877	1196.46
9° 37' 50.6046" W	32° 39' 26.0288" S	164107	1194.27
9° 39' 00.9171" W	32° 39' 11.9663" S	165990	1189.04
9° 39' 29.0421" W	32° 38' 43.8413" S	167125	1181.76
9° 39' 30.0272" W	32° 38' 43.3488" S	167155	1181.64
9° 39' 57.1671" W	32° 38' 29.7788" S	167976	1177.43
9° 40' 11.2296" W	32° 38' 01.6538" S	168917	1173.57
9° 40' 25.2921" W	32° 37' 33.5288" S	169858	1169.58
9° 40' 44.2607" W	32° 37' 24.0448" S	170432	1165.67
9° 40' 53.4171" W	32° 37' 19.4663" S	170710	1163.55
9° 41' 07.4796" W	32° 36' 51.3413" S	171650	1159.2
9° 41' 35.6046" W	32° 36' 37.2788" S	172502	1150.77
9° 42' 03.7296" W	32° 36' 23.2163" S	173354	1142
9° 42' 17.3854" W	32° 36' 23.2166" S	173710	1137.97
9° 42' 45.9171" W	32° 36' 23.2163" S	174454	1129.77
9° 43' 28.1046" W	32° 36' 23.2163" S	175554	1117.56
9° 44' 10.2921" W	32° 36' 23.2163" S	176654	1104.06
9° 44' 22.1947" W	32° 36' 27.1842" S	176988	1100.43
9° 44' 52.4796" W	32° 36' 37.2788" S	177836	1090.56
9° 45' 34.6671" W	32° 36' 51.3413" S	179018	1080.09
9° 46' 16.8546" W	32° 37' 05.4038" S	180201	1080.43
9° 46' 19.3307" W	32° 37' 05.4039" S	180265	1080.61
9° 46' 59.0421" W	32° 37' 05.4038" S	181300	1084.7
9° 47' 41.2296" W	32° 37' 33.5288" S	182701	1095.83
9° 48' 06.6047" W	32° 37' 50.4464" S	183543	1102.81
9° 48' 23.4171" W	32° 38' 01.6538" S	184101	1107.69
9° 49' 19.6671" W	32° 38' 15.7163" S	185630	1114.6
9° 50' 05.3506" W	32° 38' 15.7166" S	186820	1118.04
9° 50' 15.9171" W	32° 38' 15.7163" S	187096	1117.29
9° 51' 12.1671" W	32° 38' 15.7163" S	188562	1109.87
9° 52' 08.4171" W	32° 38' 15.7163" S	190028	1103.96
9° 52' 11.0933" W	32° 38' 15.7164" S	190098	1103.91
9° 53' 04.6671" W	32° 38' 15.7163" S	191494	1103.07
9° 54' 14.9796" W	32° 38' 15.7163" S	193327	1097.79
9° 54' 16.8361" W	32° 38' 15.7164" S	193375	1098.01
9° 54' 57.1671" W	32° 38' 15.7163" S	194426	1102.6
9° 55' 39.3546" W	32° 38' 15.7163" S	195526	1103.91
9° 56' 21.5421" W	32° 38' 15.7163" S	196626	1104.39
9° 56' 22.5788" W	32° 38' 15.7163" S	196653	1104.39
9° 57' 03.7296" W	32° 38' 15.7163" S	197725	1104.19
9° 57' 59.9796" W	32° 38' 15.7163" S	199191	1101.13
9° 58' 28.3215" W	32° 38' 15.7174" S	199930	1099.66
9° 59' 10.2921" W	32° 38' 15.7163" S	201024	1096.68
10° 00' 06.5421" W	32° 38' 15.7163" S	202490	1097.49
10° 00' 34.0643" W	32° 38' 15.7172" S	203208	1096.89
10° 01' 02.7921" W	32° 38' 15.7163" S	203956	1095.29
10° 01' 44.9796" W	32° 38' 15.7163" S	205056	1093.09
10° 02' 27.1671" W	32° 38' 15.7163" S	206156	1093.3
10° 02' 39.8070" W	32° 38' 15.7166" S	206485	1093.44
10° 03' 09.3546" W	32° 38' 15.7163" S	207255	1091.78
10° 04' 05.6046" W	32° 38' 29.7788" S	208784	1064.19
10° 04' 43.1486" W	32° 38' 29.7789" S	209763	1059.29
10° 04' 47.7921" W	32° 38' 29.7788" S	209884	1058.53
10° 05' 29.9796" W	32° 38' 43.8413" S	211066	1055.69
10° 06' 12.1671" W	32° 38' 43.8413" S	212165	1052.93
10° 06' 44.3684" W	32° 38' 35.7919" S	213040	1048.91
10° 07' 08.4171" W	32° 38' 29.7788" S	213694	1045.48
10° 07' 36.5421" W	32° 38' 15.7163" S	214545	1037.4
10° 08' 04.6671" W	32° 38' 01.6538" S	215397	1024.03
10° 08' 32.7921" W	32° 37' 47.5913" S	216249	1005.74
10° 08' 35.2667" W	32° 37' 46.7665" S	216318	1004.33
10° 09' 14.9796" W	32° 37' 33.5288" S	217431	988.764
10° 10' 11.2296" W	32° 37' 33.5288" S	218897	997.216
10° 10' 34.2978" W	32° 37' 21.9948" S	219596	1006.27
10° 10' 39.3546" W	32° 37' 19.4663" S	219749	1007.23
10° 11' 07.4796" W	32° 37' 05.4038" S	220600	1012.03
10° 11' 49.6671" W	32° 37' 05.4038" S	221700	1011.84
10° 12' 34.5027" W	32° 37' 02.2696" S	222873	1015.54
10° 13' 33.2922" W	32° 36' 58.1539" S	224411	1027.94
10° 13' 56.3392" W	32° 37' 09.6774" S	225109	1036.53
10° 14' 27.7188" W	32° 37' 30.6113" S	226151	1051.62
10° 14' 38.4171" W	32° 37' 37.7476" S	226506	1054.91
10° 15' 20.6046" W	32° 37' 37.7476" S	227606	1056.52
10° 16' 02.7921" W	32° 37' 37.7476" S	228706	1053.5
10° 16' 30.5225" W	32° 37' 37.7479" S	229428	1051.32
10° 16' 44.9796" W	32° 37' 37.7476" S	229805	1050.5
10° 17' 41.2296" W	32° 37' 37.7476" S	231272	1049.98
10° 18' 23.4171" W	32° 37' 37.7476" S	232371	1049.91
10° 18' 36.2505" W	32° 37' 37.7480" S	232706	1050.06
10° 19' 19.6671" W	32° 37' 37.7476" S	233838	1049.65
10° 19' 47.7921" W	32° 37' 23.6851" S	234689	1047.96
10° 20' 29.9796" W	32° 37' 23.6851" S	235789	1047.3
10° 20' 37.4332" W	32° 37' 23.6852" S	235983	1046.77
10° 21' 12.1671" W	32° 37' 23.6851" S	236889	1045
10° 21' 54.3546" W	32° 37' 09.6226" S	238071	1042.71
10° 22' 36.5421" W	32° 36' 55.5601" S	239253	1042.56
10° 22' 36.8010" W	32° 36' 55.4306" S	239261	1042.56
10° 23' 04.6671" W	32° 36' 41.4976" S	240105	1043.76
10° 23' 32.7921" W	32° 36' 27.4351" S	240956	1044.32
10° 24' 14.9796" W	32° 36' 27.4351" S	242056	1046.22
10° 24' 30.8947" W	32° 36' 19.4779" S	242538	1044.84
10° 24' 43.1046" W	32° 36' 13.3726" S	242908	1043.12
10° 25' 39.3546" W	32° 36' 13.3726" S	244375	1034.8
10° 26' 07.4796" W	32° 35' 59.3101" S	245226	1042.9
10° 26' 28.5054" W	32° 35' 52.3021" S	245816	1048.1
10° 26' 49.6671" W	32° 35' 45.2476" S	246409	1050.05
10° 27' 31.8546" W	32° 35' 45.2476" S	247509	1052.28
10° 28' 14.0421" W	32° 35' 31.1851" S	248691	1053.27
10° 28' 28.3822" W	32° 35' 26.4055" S	249093	1053.61
10° 28' 56.2296" W	32° 35' 17.1226" S	249874	1054.2
10° 29' 38.4171" W	32° 35' 17.1226" S	250974	1053.2
10° 30' 20.6046" W	32° 35' 17.1226" S	252074	1049.18
10° 30' 31.9751" W	32° 35' 17.1229" S	252371	1045.95
10° 31' 16.8546" W	32° 35' 17.1226" S	253541	1024.71
10° 32' 10.5185" W	32° 35' 12.4129" S	254949	992.629
10° 32' 37.3456" W	32° 35' 11.6657" S	255649	975.882
10° 32' 39.7800" W	32° 35' 11.5979" S	255712	974.454
10° 33' 04.7780" W	32° 35' 05.3484" S	256392	961.28
10° 34' 05.6046" W	32° 34' 48.9976" S	258057	964.948
10° 34' 27.1519" W	32° 34' 27.4507" S	258927	974.493
10° 34' 33.7296" W	32° 34' 20.8726" S	259192	976.817
10° 35' 01.8546" W	32° 34' 06.8101" S	260044	981.025
10° 35' 29.9796" W	32° 33' 38.6851" S	261179	987.591
10° 36' 09.2591" W	32° 33' 38.6851" S	262204	981.927
10° 36' 12.1671" W	32° 33' 38.6851" S	262280	981.397
10° 37' 22.4796" W	32° 33' 24.6226" S	264165	969.649
10° 37' 50.6046" W	32° 33' 24.6226" S	264898	965.29
10° 38' 12.1927" W	32° 33' 19.7170" S	265482	966.387
10° 38' 52.4796" W	32° 33' 10.5601" S	266570	977.521
10° 39' 20.6046" W	32° 32' 42.4351" S	267705	992.733
10° 39' 58.1887" W	32° 32' 29.9072" S	268759	1004.9
10° 40' 02.7921" W	32° 32' 28.3726" S	268888	1006.31
10° 40' 30.9171" W	32° 32' 14.3101" S	269741	1016.24
10° 41' 02.5185" W	32° 32' 14.3101" S	270565	1019.84
10° 41' 41.2296" W	32° 32' 00.2476" S	271664	1033.14
10° 41' 54.5122" W	32° 31' 55.8204" S	272037	1034.62
10° 42' 23.4171" W	32° 31' 46.1851" S	272848	1040.06
10° 43' 05.6046" W	32° 31' 18.0601" S	274249	1085.82
10° 43' 33.7296" W	32° 31' 03.9976" S	275102	1121.55
10° 43' 40.7766" W	32° 31' 00.4743" S	275316	1127.4
10° 44' 01.8546" W	32° 30' 49.9351" S	275955	1138.85
10° 44' 44.0421" W	32° 30' 35.8726" S	277138	1145.5
10° 45' 26.2296" W	32° 30' 35.8726" S	278239	1145.3
10° 45' 39.8000" W	32° 30' 35.8730" S	278594	1144.25
10° 46' 22.4796" W	32° 30' 35.8726" S	279708	1139.05
10° 47' 18.7296" W	32° 30' 35.8726" S	281176	1129.64
10° 47' 45.3646" W	32° 30' 35.8729" S	281871	1126.33
10° 48' 00.9171" W	32° 30' 35.8726" S	282277	1125.8
10° 48' 43.1046" W	32° 30' 35.8726" S	283378	1125.47
10° 49' 25.2921" W	32° 30' 35.8726" S	284479	1111.99
10° 49' 49.1497" W	32° 30' 43.8256" S	285149	1098.79
10° 50' 07.4796" W	32° 30' 49.9351" S	285663	1089.42
10° 50' 49.6671" W	32° 31' 03.9976" S	286846	1075.49
10° 51' 31.8546" W	32° 31' 03.9976" S	287947	1076.16
10° 51' 50.2086" W	32° 31' 03.9980" S	288426	1076.25
10° 52' 14.0421" W	32° 31' 03.9976" S	289048	1076.07
10° 52' 56.2296" W	32° 31' 03.9976" S	290150	1076.13
10° 53' 24.3546" W	32° 30' 49.9351" S	291002	1075.47
10° 53' 47.5176" W	32° 30' 38.3537" S	291704	1073.2
10° 53' 52.4796" W	32° 30' 35.8726" S	291854	1072.61
10° 54' 20.6046" W	32° 30' 07.7476" S	292990	1067.11
10° 54' 48.7296" W	32° 29' 39.6226" S	294126	1065.45
10° 55' 16.8546" W	32° 29' 25.5601" S	294978	1070.92
10° 55' 16.9372" W	32° 29' 25.4775" S	294981	1070.94
10° 55' 44.9796" W	32° 28' 57.4351" S	296114	1078.82
10° 56' 13.1046" W	32° 28' 43.3726" S	296966	1085.49
10° 56' 41.2296" W	32° 28' 29.3101" S	297819	1091.83
10° 56' 55.7396" W	32° 28' 22.0554" S	298259	1093.89
10° 57' 09.3546" W	32° 28' 15.2476" S	298672	1094.22
10° 57' 51.5421" W	32° 28' 15.2476" S	299773	1092.64
10° 58' 47.7921" W	32° 28' 15.2476" S	301242	1086.35
10° 58' 57.4958" W	32° 28' 20.0997" S	301536	1085.26
10° 59' 15.9171" W	32° 28' 29.3101" S	302095	1083.29
10° 59' 29.9796" W	32° 28' 57.4351" S	303036	1084.08
10° 59' 44.0421" W	32° 29' 25.5601" S	303977	1084.18
10° 59' 56.5522" W	32° 29' 50.5804" S	304814	1085.05
10° 59' 58.1046" W	32° 29' 53.6851" S	304918	1085.13
11° 00' 40.2921" W	32° 30' 07.7476" S	306101	1080.29
11° 01' 06.4598" W	32° 30' 20.8314" S	306894	1079.17
11° 01' 51.4083" W	32° 30' 28.5393" S	308091	1077.78
11° 02' 34.1984" W	32° 30' 35.8726" S	309231	1084.52
11° 03' 23.4171" W	32° 30' 35.8726" S	310516	1097.28
11° 03' 49.2147" W	32° 30' 48.7713" S	311298	1105.91
11° 03' 51.5705" W	32° 30' 49.9493" S	311369	1106.65
11° 04' 12.2617" W	32° 31' 00.2948" S	311996	1112.31
11° 04' 47.7921" W	32° 31' 18.0601" S	313073	1119.74
11° 05' 26.7699" W	32° 31' 57.0381" S	314646	1127.61
11° 05' 29.9796" W	32° 32' 00.2476" S	314776	1127.89
11° 05' 55.7069" W	32° 32' 16.6209" S	315616	1128.85
11° 06' 40.2921" W	32° 32' 42.4351" S	317025	1116.32
11° 07' 13.3398" W	32° 32' 50.6978" S	317924	1091.88
11° 07' 36.5421" W	32° 32' 56.4976" S	318556	1075.37
11° 08' 04.6671" W	32° 33' 10.5601" S	319408	1058.79
11° 08' 46.8546" W	32° 33' 52.7476" S	321111	1043.62
11° 08' 49.8649" W	32° 33' 54.2528" S	321202	1043.03
11° 09' 14.9796" W	32° 34' 06.8101" S	321963	1039.81
11° 09' 14.9796" W	32° 34' 48.9976" S	323263	1043.54
11° 09' 37.9176" W	32° 35' 23.4051" S	324480	1044.58
11° 09' 43.1046" W	32° 35' 31.1851" S	324755	1044.57
11° 09' 57.1671" W	32° 35' 59.3101" S	325696	1051.43
11° 10' 12.8154" W	32° 36' 07.1342" S	326170	1054.15
11° 10' 37.6085" W	32° 36' 30.0777" S	327127	1056.17
11° 10' 50.6180" W	32° 36' 47.3015" S	327757	1055.86
11° 11' 07.4796" W	32° 37' 09.6226" S	328573	1054.36
11° 11' 49.6671" W	32° 37' 37.7476" S	329973	1047.5
11° 12' 17.7921" W	32° 37' 51.8101" S	330825	1044.51
11° 12' 24.7190" W	32° 37' 55.2737" S	331035	1044.1
11° 12' 45.9171" W	32° 38' 05.8726" S	331676	1043.43
11° 13' 14.0421" W	32° 38' 19.9351" S	332528	1041.42
11° 13' 56.2296" W	32° 38' 33.9976" S	333710	1037.53
11° 14' 17.7310" W	32° 38' 41.1653" S	334312	1034.48
11° 14' 38.4171" W	32° 38' 48.0601" S	334892	1031.54
11° 15' 06.5421" W	32° 39' 02.1226" S	335743	1027.37
11° 15' 34.6671" W	32° 39' 16.1851" S	336594	1027.25
11° 16' 04.6612" W	32° 39' 36.1817" S	337590	1027.12
11° 16' 16.8546" W	32° 39' 44.3101" S	337994	1026.42
11° 16' 44.9796" W	32° 39' 58.3726" S	338845	1026.33
11° 17' 13.1046" W	32° 40' 12.4351" S	339697	1022.26
11° 17' 41.2296" W	32° 40' 26.4976" S	340548	1015.86
11° 17' 45.9990" W	32° 40' 36.0369" S	340867	1014.03
11° 17' 55.2921" W	32° 40' 54.6226" S	341489	1010.42
11° 18' 37.4796" W	32° 41' 08.6851" S	342670	1007.59
11° 19' 05.6046" W	32° 41' 22.7476" S	343521	1010.42
11° 19' 26.2026" W	32° 41' 33.0468" S	344145	1013.93
11° 19' 33.7296" W	32° 41' 36.8101" S	344372	1014.78
11° 20' 01.8546" W	32° 41' 50.8726" S	345223	1016.43
11° 20' 29.9796" W	32° 42' 04.9351" S	346074	1017.1
11° 20' 58.1046" W	32° 42' 18.9976" S	346926	1019.47
11° 21' 17.1666" W	32° 42' 18.9982" S	347422	1021.04
11° 21' 54.3546" W	32° 42' 18.9976" S	348391	1022.66
11° 22' 36.5421" W	32° 42' 18.9976" S	349489	1025.18
11° 23' 18.7296" W	32° 42' 18.9976" S	350588	1026.27
11° 23' 23.0041" W	32° 42' 18.9977" S	350700	1026.47
11° 24' 14.9796" W	32° 42' 18.9976" S	352053	1031.31
11° 24' 57.1671" W	32° 42' 18.9976" S	353152	1032.56
11° 25' 24.4312" W	32° 42' 32.6296" S	353977	1030.99
11° 25' 25.2921" W	32° 42' 33.0601" S	354003	1030.91
11° 25' 39.3546" W	32° 43' 01.1851" S	354944	1030.7
11° 25' 53.4171" W	32° 43' 29.3101" S	355884	1029.07
11° 26' 07.4796" W	32° 43' 57.4351" S	356825	1027.16
11° 26' 21.6793" W	32° 44' 04.5353" S	357254	1025.19
11° 26' 35.6046" W	32° 44' 11.4976" S	357676	1022.99
11° 27' 17.7921" W	32° 44' 11.4976" S	358774	1015.71
11° 28' 25.3064" W	32° 44' 11.4977" S	360532	1006.49
11° 28' 28.1046" W	32° 44' 11.4976" S	360605	1006.12
11° 29' 24.3546" W	32° 44' 11.4976" S	362069	997.483
11° 30' 06.5421" W	32° 44' 11.4976" S	363168	990.92
11° 30' 31.1877" W	32° 44' 11.4983" S	363810	988.816
11° 31' 02.7921" W	32° 44' 11.4976" S	364632	986.164
11° 31' 44.9796" W	32° 43' 43.3726" S	366031	983.195
11° 32' 13.1046" W	32° 43' 29.3101" S	366882	980.902
11° 32' 19.8711" W	32° 43' 25.9270" S	367087	980.322
11° 32' 41.2296" W	32° 43' 15.2476" S	367733	978.049
11° 33' 09.3546" W	32° 43' 01.1851" S	368584	974.928
11° 34' 05.6046" W	32° 42' 33.0601" S	370286	966.646
11° 34' 08.4046" W	32° 42' 32.1268" S	370364	965.939
11° 34' 47.7921" W	32° 42' 18.9976" S	371467	962.511
11° 35' 15.9171" W	32° 42' 04.9351" S	372318	967.025
11° 35' 44.0421" W	32° 41' 50.8726" S	373169	971.897
11° 36' 00.9240" W	32° 41' 45.2458" S	373642	976.37
11° 36' 26.2296" W	32° 41' 36.8101" S	374350	983.177
11° 37' 08.4171" W	32° 41' 36.8101" S	375449	988.575
11° 38' 04.6671" W	32° 41' 36.8101" S	376915	990.47
11° 38' 04.8371" W	32° 41' 36.7534" S	376919	990.477
11° 38' 46.8546" W	32° 41' 22.7476" S	378096	990.744
11° 39' 43.1046" W	32° 41' 22.7476" S	379561	983.879
11° 40' 07.5069" W	32° 41' 22.7480" S	380197	982.064
11° 40' 25.2921" W	32° 41' 22.7476" S	380660	982.489
11° 41' 07.4796" W	32° 41' 22.7476" S	381759	985.092
11° 41' 49.6671" W	32° 41' 22.7476" S	382858	989.263
11° 42' 13.3224" W	32° 41' 22.7480" S	383474	992.894
11° 42' 31.8546" W	32° 41' 22.7476" S	383957	996.104
11° 43' 14.0421" W	32° 41' 22.7476" S	385056	1002.46
11° 43' 56.2296" W	32° 41' 22.7476" S	386155	998.946
11° 44' 19.1379" W	32° 41' 22.7480" S	386752	990.495
11° 44' 38.4171" W	32° 41' 22.7476" S	387254	982.27
11° 45' 20.6046" W	32° 41' 22.7476" S	388353	970.265
11° 46' 02.7921" W	32° 41' 22.7476" S	389452	965.214
11° 46' 24.9534" W	32° 41' 22.7480" S	390030	962.188
11° 46' 44.9796" W	32° 41' 22.7476" S	390551	958.763
11° 47' 13.1046" W	32° 41' 08.6851" S	391402	950.886
11° 47' 41.2296" W	32° 40' 54.6226" S	392254	946.39
11° 48' 20.0069" W	32° 40' 44.9289" S	393307	941.815
11° 48' 37.4796" W	32° 40' 40.5601" S	393782	940.497
11° 49' 05.6046" W	32° 40' 26.4976" S	394633	938.866
11° 49' 47.7921" W	32° 40' 12.4351" S	395814	934.266
11° 50' 16.1349" W	32° 40' 05.3504" S	396585	931.293
11° 50' 44.0421" W	32° 39' 58.3726" S	397343	928.329
11° 51' 26.2296" W	32° 39' 58.3726" S	398442	922.528
11° 52' 08.4171" W	32° 39' 58.3726" S	399541	915.594
11° 52' 16.3652" W	32° 39' 50.4249" S	399862	914.926
11° 52' 36.5421" W	32° 39' 30.2476" S	400676	913.484
11° 53' 18.7296" W	32° 39' 16.1851" S	401858	908.312
11° 53' 57.3581" W	32° 38' 50.4330" S	403140	904.497
11° 54' 00.9171" W	32° 38' 48.0601" S	403258	904.285
11° 54' 43.1046" W	32° 38' 19.9351" S	404658	900.771
11° 55' 11.2296" W	32° 38' 05.8726" S	405509	898.264
11° 55' 33.7306" W	32° 37' 43.3719" S	406417	898.703
11° 55' 39.3546" W	32° 37' 37.7476" S	406644	898.899
11° 56' 07.4796" W	32° 37' 23.6851" S	407496	896.772
11° 56' 35.6046" W	32° 37' 09.6226" S	408347	895.082
11° 56' 35.6046" W	32° 36' 27.4351" S	409647	902.714
11° 56' 37.1802" W	32° 36' 26.6473" S	409694	902.573
11° 57' 03.7296" W	32° 36' 13.3726" S	410498	900.279
11° 57' 17.7921" W	32° 35' 17.1226" S	412270	906.978
11° 57' 28.2897" W	32° 34' 56.1277" S	412972	908.388
11° 57' 31.8546" W	32° 34' 48.9976" S	413210	908.764
11° 57' 31.8546" W	32° 34' 06.8101" S	414510	916.571
11° 57' 45.9171" W	32° 33' 24.6226" S	415860	922.545
11° 57' 58.7580" W	32° 33' 18.2025" S	416250	921.015
11° 58' 14.0421" W	32° 33' 10.5601" S	416712	919.044
11° 58' 28.1046" W	32° 32' 42.4351" S	417653	923.862
11° 58' 56.2296" W	32° 32' 14.3101" S	418789	926.854
11° 59' 14.5133" W	32° 31' 56.0269" S	419527	929.375
11° 59' 24.3546" W	32° 31' 46.1851" S	419924	931.824
11° 59' 52.4796" W	32° 31' 32.1226" S	420777	935.233
12° 00' 34.6671" W	32° 31' 32.1226" S	421878	932.995
12° 01' 07.7171" W	32° 31' 21.1062" S	422804	935.154
12° 01' 16.8546" W	32° 31' 18.0601" S	423061	935.731
12° 01' 44.9796" W	32° 31' 03.9976" S	423913	939.426
12° 02' 55.2921" W	32° 30' 35.8726" S	425942	952.101
12° 03' 00.2635" W	32° 30' 34.2156" S	426082	953.318
12° 03' 37.4796" W	32° 30' 21.8101" S	427126	958.007
12° 04' 19.6671" W	32° 30' 21.8101" S	428227	929.433
12° 04' 47.7921" W	32° 30' 07.7476" S	429080	904.628
12° 04' 57.0276" W	32° 30' 03.1300" S	429360	896.874
12° 05' 15.9171" W	32° 29' 53.6851" S	429933	888.338
12° 05' 58.1046" W	32° 29' 53.6851" S	431034	878.107
12° 06' 26.2296" W	32° 29' 39.6226" S	431887	877.453
12° 06' 55.0013" W	32° 29' 39.6234" S	432638	869.693
12° 07' 22.4796" W	32° 29' 39.6226" S	433355	863.367
12° 07' 50.6046" W	32° 29' 53.6851" S	434208	857.546
12° 08' 04.6671" W	32° 30' 21.8101" S	435149	856.259
12° 08' 23.6547" W	32° 30' 40.7993" S	435915	852.462
12° 08' 46.8546" W	32° 31' 03.9976" S	436852	847.101
12° 09' 14.9796" W	32° 31' 18.0601" S	437704	844.399
12° 09' 57.1671" W	32° 31' 46.1851" S	439105	841.182
12° 10' 00.2869" W	32° 31' 47.2251" S	439193	841.106
12° 10' 39.3546" W	32° 32' 00.2476" S	440288	838.217
12° 11' 21.5421" W	32° 32' 14.3101" S	441472	834.101
12° 11' 59.8216" W	32° 32' 14.3102" S	442470	831.067
12° 12' 03.7296" W	32° 32' 14.3101" S	442572	830.683
12° 12' 45.9171" W	32° 32' 28.3726" S	443755	824.108
12° 13' 14.0421" W	32° 32' 14.3101" S	444608	824.675
12° 13' 14.0421" W	32° 31' 37.2921" S	445748	827.805
12° 13' 14.0421" W	32° 31' 32.1226" S	445907	827.933
12° 13' 14.0421" W	32° 30' 49.9351" S	447207	825.386
12° 13' 14.0421" W	32° 29' 53.6851" S	448939	820.892
12° 13' 15.3261" W	32° 29' 51.1173" S	449025	820.483
12° 13' 28.1046" W	32° 29' 25.5601" S	449880	816.404
12° 13' 42.1671" W	32° 28' 57.4351" S	450821	811.944
12° 14' 18.8538" W	32° 28' 20.7488" S	452303	807.995
12° 14' 24.3546" W	32° 28' 15.2476" S	452525	807.683
12° 15' 20.6046" W	32° 28' 01.1851" S	454056	801.041
12° 16' 02.7921" W	32° 27' 33.0601" S	455458	796.24
12° 16' 07.4750" W	32° 27' 33.0602" S	455580	796.059
12° 16' 59.0421" W	32° 27' 33.0601" S	456927	795.824
12° 17' 41.2296" W	32° 27' 33.0601" S	458029	795.608
12° 18' 08.5685" W	32° 27' 19.3907" S	458858	792.941
12° 18' 09.3546" W	32° 27' 18.9976" S	458882	792.844
12° 18' 37.4796" W	32° 27' 04.9351" S	459734	789.433
12° 19' 05.6046" W	32° 26' 50.8726" S	460587	786.436
12° 19' 33.7296" W	32° 26' 36.8101" S	461440	783.24
12° 19' 56.6548" W	32° 26' 25.3476" S	462135	779.975
12° 20' 01.8546" W	32° 26' 22.7476" S	462293	779.16
12° 20' 29.9796" W	32° 25' 54.6226" S	463429	775.206
12° 20' 58.1046" W	32° 25' 40.5601" S	464282	771.389
12° 21' 19.4097" W	32° 25' 08.6033" S	465413	768.585
12° 21' 26.2296" W	32° 24' 58.3726" S	465775	768.633
12° 21' 54.3546" W	32° 24' 16.1851" S	467268	768.991
12° 22' 22.4796" W	32° 23' 48.0601" S	468404	769.849
12° 22' 26.7584" W	32° 23' 39.5028" S	468690	770.642
12° 22' 36.5421" W	32° 23' 19.9351" S	469345	772.17
12° 23' 04.6671" W	32° 22' 51.8101" S	470481	772.501
12° 23' 32.7921" W	32° 22' 23.6851" S	471617	772.805
12° 23' 44.3354" W	32° 22' 17.9137" S	471968	771.65
12° 24' 00.9171" W	32° 22' 09.6226" S	472471	769.582
12° 24' 29.0421" W	32° 21' 41.4976" S	473607	769.597
12° 24' 57.1671" W	32° 21' 27.4351" S	474460	769.081
12° 25' 11.9462" W	32° 21' 05.2680" S	475245	775.878
12° 25' 25.2921" W	32° 20' 45.2476" S	475954	779.165
12° 25' 39.3546" W	32° 20' 17.1226" S	476895	781.167
12° 25' 53.4171" W	32° 19' 48.9976" S	477836	783.102
12° 26' 06.3482" W	32° 19' 29.6023" S	478523	786.667
12° 26' 21.5421" W	32° 19' 06.8101" S	479329	793.515
12° 26' 35.6046" W	32° 18' 24.6226" S	480680	798.156
12° 26' 35.6046" W	32° 17' 48.2589" S	481800	799.658
12° 26' 35.6046" W	32° 17' 42.4351" S	481980	799.747
12° 26' 35.6046" W	32° 17' 00.2476" S	483279	797.279
12° 26' 35.6046" W	32° 16' 18.0601" S	484578	797.25
12° 26' 28.1487" W	32° 16' 03.1489" S	485078	798.709
12° 26' 21.5421" W	32° 15' 49.9351" S	485520	800.363
12° 26' 07.4796" W	32° 15' 07.7476" S	486870	810.095
12° 25' 53.4171" W	32° 14' 39.6226" S	487812	818.649
12° 25' 45.3004" W	32° 14' 23.3898" S	488355	821.689
12° 25' 39.3546" W	32° 14' 11.4976" S	488753	822.612
12° 25' 39.3546" W	32° 13' 29.3101" S	490053	824.606
12° 25' 53.4171" W	32° 13' 01.1851" S	490994	826.298
12° 26' 09.2128" W	32° 12' 45.3901" S	491633	826
12° 26' 21.5421" W	32° 12' 33.0601" S	492131	826
12° 26' 49.6671" W	32° 12' 18.9976" S	492986	822.698
12° 27' 17.7921" W	32° 11' 36.8101" S	494479	804.516
12° 27' 28.4448" W	32° 11' 26.1580" S	494910	797.501
12° 27' 45.9171" W	32° 11' 08.6851" S	495617	780.585
12° 28' 14.0421" W	32° 10' 26.4976" S	497111	756.707
12° 28' 42.1671" W	32° 10' 12.4351" S	497966	744.108
12° 28' 47.6669" W	32° 10' 06.9356" S	498188	742.415
12° 29' 10.2921" W	32° 09' 44.3101" S	499103	738.813
12° 29' 24.3546" W	32° 09' 16.1851" S	500045	733.28
12° 29' 38.4171" W	32° 08' 48.0601" S	500986	724.441
12° 29' 54.1965" W	32° 08' 40.1707" S	501466	716.939
12° 30' 06.5421" W	32° 08' 33.9976" S	501841	710.84
12° 30' 34.6671" W	32° 08' 05.8726" S	502979	699.822
12° 30' 34.6671" W	32° 08' 05.8726" S	502979	699.822
12° 31' 02.7921" W	32° 07' 37.7476" S	504116	701.46
12° 31' 13.4669" W	32° 07' 19.5247" S	504743	707.76
12° 31' 27.3084" W	32° 06' 55.8931" S	505557	722.402
12° 32' 15.5162" W	32° 06' 07.6853" S	507507	755.14
12° 32' 30.2305" W	32° 05' 56.6509" S	508021	767.369
12° 33' 19.7933" W	32° 05' 19.4774" S	509754	789.796
12° 33' 57.9955" W	32° 04' 41.2762" S	511299	796.925
12° 34' 08.0012" W	32° 04' 31.2696" S	511704	797.609
12° 34' 56.2090" W	32° 03' 43.0617" S	513654	807.275
12° 35' 19.0081" W	32° 03' 20.2650" S	514576	806.788
12° 35' 44.4169" W	32° 02' 54.8539" S	515604	806.902
12° 36' 32.6247" W	32° 02' 06.6460" S	517555	809.865
12° 36' 38.7570" W	32° 01' 58.4706" S	517854	810.585
12° 37' 20.8326" W	32° 01' 02.3689" S	519905	816.74
12° 37' 39.1550" W	32° 00' 25.7271" S	521131	824.841
12° 37' 52.9712" W	31° 59' 58.0918" S	522057	832.842
12° 38' 41.1790" W	31° 58' 53.8146" S	524406	844.293
12° 38' 41.2159" W	31° 58' 53.7409" S	524409	844.302
12° 39' 13.3176" W	31° 57' 49.5375" S	526559	851.587
12° 39' 36.4546" W	31° 57' 18.6918" S	527686	855.877
12° 40' 01.5254" W	31° 56' 45.2604" S	528909	855.343
12° 40' 49.7333" W	31° 55' 57.0525" S	530860	815.049
12° 40' 52.2970" W	31° 55' 54.4891" S	530964	811.132
12° 41' 37.9411" W	31° 55' 08.8447" S	532813	771.185
12° 42' 18.8086" W	31° 54' 38.1962" S	534242	772.384
12° 42' 42.2183" W	31° 54' 20.6368" S	535061	776.807
12° 43' 46.4954" W	31° 54' 04.5675" S	536821	766.618
12° 44' 13.0772" W	31° 54' 04.5685" S	537520	765.733
12° 44' 50.7725" W	31° 54' 04.5675" S	538510	774.528
12° 45' 55.0497" W	31° 53' 48.4983" S	540270	787.691
12° 46' 14.2935" W	31° 53' 43.6881" S	540797	785.919
12° 46' 59.3268" W	31° 53' 32.4290" S	542030	786.109
12° 48' 03.6039" W	31° 53' 00.2904" S	543989	815.213
12° 48' 06.8050" W	31° 52' 59.6503" S	544075	816.333
12° 49' 23.9503" W	31° 52' 44.2211" S	546158	827.306
12° 50' 07.5825" W	31° 52' 33.3139" S	547352	822.292
12° 50' 28.2275" W	31° 52' 28.1518" S	547918	819.686
12° 51' 32.5046" W	31° 52' 12.0826" S	549678	802.448
12° 52' 03.7390" W	31° 51' 56.4672" S	550630	795.382
12° 52' 36.7817" W	31° 51' 39.9440" S	551637	787.744
12° 53' 41.0589" W	31° 52' 12.0826" S	553595	757.323
12° 53' 51.4769" W	31° 52' 16.9717" S	553908	752.188
12° 54' 23.8274" W	31° 52' 32.1522" S	554878	738.308
12° 54' 56.2264" W	31° 52' 39.0423" S	555756	730.496
12° 55' 46.3859" W	31° 52' 37.7476" S	557075	729.462
12° 55' 50.5914" W	31° 52' 37.7477" S	557185	729.722
12° 56' 28.5734" W	31° 52' 37.7476" S	558184	732.068
12° 56' 56.6984" W	31° 52' 51.8101" S	559040	727.27
12° 57' 38.8859" W	31° 52' 51.8101" S	560149	732.107
12° 57' 49.1827" W	31° 52' 46.6619" S	560463	737.047
12° 58' 07.0109" W	31° 52' 37.7476" S	561006	732.916
12° 58' 49.1984" W	31° 52' 23.6851" S	562197	710.06
12° 59' 31.3859" W	31° 51' 55.5601" S	563604	746.532
12° 59' 35.8749" W	31° 51' 53.3156" S	563741	751.875
12° 59' 59.5109" W	31° 51' 41.4976" S	564462	779.135
13° 00' 27.6359" W	31° 51' 27.4351" S	565319	803.856
13° 00' 55.7609" W	31° 51' 13.3726" S	566176	809.533
13° 01' 16.5921" W	31° 50' 52.5417" S	567020	806.599
13° 01' 23.8859" W	31° 50' 45.2476" S	567315	807.659
13° 01' 52.0109" W	31° 50' 17.1226" S	568454	813.818
13° 02' 34.1984" W	31° 50' 03.0601" S	569645	818.918
13° 02' 50.3034" W	31° 49' 46.9557" S	570297	822.537
13° 03' 02.3234" W	31° 49' 34.9351" S	570784	825.093
13° 03' 30.4484" W	31° 49' 06.8101" S	571923	831.03
13° 03' 58.5734" W	31° 48' 38.6851" S	573062	828.615
13° 04' 11.2253" W	31° 48' 26.0339" S	573575	820.781
13° 04' 26.6984" W	31° 48' 10.5601" S	574202	810.734
13° 04' 26.6984" W	31° 48' 10.5601" S	574202	810.734
13° 05' 08.8859" W	31° 47' 42.4351" S	575609	798.711
13° 05' 37.0109" W	31° 47' 14.3101" S	576749	790.668
13° 05' 40.4109" W	31° 47' 12.6101" S	576852	789.627
13° 06' 05.1359" W	31° 47' 00.2476" S	577606	782.908
13° 06' 33.2609" W	31° 46' 32.1226" S	578745	776.405
13° 07' 01.3859" W	31° 46' 18.0601" S	579603	765.244
13° 07' 18.6691" W	31° 46' 09.4187" S	580130	756.114
13° 07' 29.5109" W	31° 46' 03.9976" S	580460	750.028
13° 07' 57.6359" W	31° 45' 49.9351" S	581318	736.436
13° 08' 25.7609" W	31° 45' 35.8726" S	582176	724.348
13° 08' 53.8859" W	31° 45' 07.7476" S	583315	718.693
13° 08' 57.3966" W	31° 45' 07.7477" S	583408	717.779
13° 09' 36.0734" W	31° 45' 07.7476" S	584426	707.372
13° 10' 18.2609" W	31° 44' 39.6226" S	585834	687.439
13° 10' 39.2715" W	31° 44' 18.6123" S	586686	670.654
13° 10' 46.3859" W	31° 44' 11.4976" S	586974	664.338
13° 11' 00.4484" W	31° 43' 43.3726" S	587916	650.282
13° 11' 27.1591" W	31° 43' 17.9058" S	588970	635.609
13° 11' 27.1591" W	31° 43' 17.9058" S	588970	635.609
13° 11' 31.3078" W	31° 42' 45.8384" S	589963	637.231
13° 11' 33.2950" W	31° 42' 30.4771" S	590439	639.105
13° 11' 46.5754" W	31° 41' 58.3827" S	591488	639.489
13° 11' 53.2156" W	31° 41' 24.6283" S	592542	639.756
13° 11' 59.7200" W	31° 41' 02.6382" S	593241	637.239
13° 12' 04.8360" W	31° 40' 45.3404" S	593790	633.787
13° 12' 10.7609" W	31° 40' 12.4351" S	594816	626.792
13° 12' 27.5576" W	31° 39' 35.8581" S	596026	609.958
13° 12' 35.7605" W	31° 39' 21.5037" S	596518	602.912
13° 12' 43.2278" W	31° 39' 08.4354" S	596966	596.456
13° 13' 00.4649" W	31° 38' 43.3632" S	597862	586.24
13° 13' 14.5680" W	31° 38' 07.3219" S	599033	580.436
13° 13' 25.9555" W	31° 37' 44.5478" S	599796	576.072
13° 13' 32.5886" W	31° 37' 31.2807" S	600240	574.656
13° 14' 05.4959" W	31° 36' 59.1569" S	601556	567.567
13° 14' 36.8361" W	31° 36' 32.5177" S	602720	562.011
13° 14' 43.5530" W	31° 36' 22.6027" S	603073	561.761
13° 14' 53.2897" W	31° 36' 08.2290" S	603585	562.565
13° 15' 01.1248" W	31° 35' 22.0022" S	605024	565.881
13° 15' 17.5784" W	31° 34' 49.8785" S	606104	559.694
13° 15' 20.2411" W	31° 34' 42.1995" S	606351	560.594
13° 15' 27.6359" W	31° 34' 20.8726" S	607036	566.244
13° 15' 41.6984" W	31° 33' 52.7476" S	607978	580.9
13° 16' 23.8859" W	31° 33' 24.6226" S	609389	551.447
13° 16' 31.7422" W	31° 33' 20.6946" S	609629	541.883
13° 16' 52.0109" W	31° 33' 10.5601" S	610249	513.369
13° 17' 06.0734" W	31° 32' 42.4351" S	611191	517.989
13° 17' 06.0734" W	31° 32' 00.2476" S	612492	580.193
13° 17' 06.0734" W	31° 31' 46.7162" S	612909	598.11
13° 17' 06.0734" W	31° 31' 18.0601" S	613792	628.171
13° 17' 06.0734" W	31° 30' 35.8726" S	615092	653.387
13° 17' 06.0734" W	31° 30' 00.3036" S	616187	657.485
13° 17' 06.0734" W	31° 29' 53.6851" S	616391	657.263
13° 17' 06.0734" W	31° 28' 57.4351" S	618124	653.584
13° 17' 06.0734" W	31° 28' 15.2476" S	619423	650.578
13° 17' 05.6384" W	31° 28' 13.9427" S	619465	650.485
13° 16' 52.0109" W	31° 27' 33.0601" S	620774	647.978
13° 16' 37.9484" W	31° 27' 04.9351" S	621717	647.518
13° 16' 37.9484" W	31° 26' 31.6397" S	622742	648.154
13° 16' 37.9484" W	31° 26' 22.7476" S	623016	648.668
13° 16' 37.9484" W	31° 25' 40.5601" S	624315	648.843
13° 16' 37.9484" W	31° 24' 58.3726" S	625615	641.277
13° 16' 37.9484" W	31° 24' 45.2256" S	626020	638.972
13° 16' 37.9484" W	31° 24' 16.1851" S	626914	634.603
13° 16' 37.9484" W	31° 23' 33.9976" S	628213	635.154
13° 16' 52.0109" W	31° 23' 05.8726" S	629156	631.012
13° 16' 55.4898" W	31° 23' 02.3939" S	629297	628.203
13° 17' 20.1359" W	31° 22' 37.7476" S	630298	602.279
13° 17' 48.2609" W	31° 22' 09.6226" S	631439	572.369
13° 18' 16.3859" W	31° 21' 55.5601" S	632300	559.343
13° 18' 25.4005" W	31° 21' 51.0530" S	632576	554.038
13° 18' 44.5109" W	31° 21' 41.4976" S	633160	540.543
13° 19' 12.6359" W	31° 21' 13.3726" S	634302	518.718
13° 19' 40.7609" W	31° 20' 59.3101" S	635162	494.878
13° 20' 03.3543" W	31° 20' 48.0135" S	635854	475.482
13° 20' 08.8859" W	31° 20' 45.2476" S	636023	470.844
13° 20' 37.0109" W	31° 20' 31.1851" S	636884	450.691
13° 21' 05.1359" W	31° 20' 17.1226" S	637744	440.78
13° 21' 33.2609" W	31° 19' 48.9976" S	638886	458.337
13° 21' 36.9291" W	31° 19' 41.6614" S	639132	461.19
13° 21' 47.3234" W	31° 19' 20.8726" S	639829	465.559
13° 21' 47.3234" W	31° 18' 38.6851" S	641128	473.661
13° 21' 47.3234" W	31° 17' 57.0794" S	642410	501.309
13° 21' 47.3234" W	31° 17' 56.4976" S	642428	501.833
13° 21' 47.3234" W	31° 17' 14.3101" S	643727	522.415
13° 21' 47.3234" W	31° 17' 14.3101" S	643727	522.415
13° 21' 47.3234" W	31° 16' 32.1226" S	645027	499.552
13° 21' 47.3234" W	31° 16' 10.6630" S	645688	489.705
13° 21' 47.3234" W	31° 15' 49.9351" S	646326	476.631
13° 21' 47.3234" W	31° 15' 07.7476" S	647626	460.753
13° 21' 47.3234" W	31° 14' 25.5601" S	648925	465.995
13° 21' 47.3234" W	31° 14' 24.2461" S	648965	465.887
13° 21' 47.3234" W	31° 13' 43.3726" S	650224	436.295
13° 21' 47.3234" W	31° 12' 47.1226" S	651957	405.553
13° 21' 47.3234" W	31° 12' 37.8287" S	652243	407.654
13° 21' 47.3234" W	31° 11' 50.8726" S	653690	446.734
13° 21' 47.3234" W	31° 11' 08.6851" S	654990	473.93
13° 21' 41.7877" W	31° 10' 52.0793" S	655522	479.974
13° 21' 33.2609" W	31° 10' 26.4976" S	656341	486.779
13° 21' 05.1359" W	31° 10' 12.4351" S	657204	536.146
13° 20' 37.0109" W	31° 09' 58.3726" S	658068	600.182
13° 20' 26.0522" W	31° 09' 36.4555" S	658804	632.091
13° 20' 22.9484" W	31° 09' 30.2476" S	659012	641.704
13° 20' 08.8859" W	31° 09' 02.1226" S	659956	687.729
13° 19' 54.8234" W	31° 08' 33.9976" S	660900	732.112
13° 19' 56.9913" W	31° 07' 55.6118" S	662084	737.657
13° 19' 57.0729" W	31° 07' 54.1674" S	662128	738.064
13° 19' 58.7097" W	31° 07' 05.0635" S	663641	760.13
13° 19' 48.8889" W	31° 06' 33.9644" S	664634	786.943
13° 19' 44.9917" W	31° 06' 10.5812" S	665362	792.177
13° 19' 43.9785" W	31° 06' 04.5020" S	665551	793.231
13° 19' 45.6153" W	31° 05' 20.3085" S	666912	788.54
13° 19' 53.6247" W	31° 04' 24.6715" S	668639	777.082
13° 19' 55.5951" W	31° 04' 10.9831" S	669064	771.731
13° 20' 10.1673" W	31° 03' 24.0960" S	670559	743.619
13° 20' 34.7192" W	31° 02' 48.0864" S	671845	728.351
13° 20' 35.9169" W	31° 02' 45.9906" S	671917	728.237
13° 20' 54.3608" W	31° 02' 13.7137" S	673025	719.25
13° 21' 45.1015" W	31° 01' 26.2466" S	675012	667.341
13° 21' 45.9141" W	31° 01' 20.3558" S	675195	666.442
13° 21' 51.6487" W	31° 00' 38.7795" S	676484	656.114
13° 22' 14.5638" W	31° 00' 15.8643" S	677416	637.153
13° 22' 43.5734" W	30° 59' 53.6851" S	678445	623.929
13° 22' 43.8606" W	30° 59' 52.8233" S	678473	623.593
13° 22' 57.6359" W	30° 59' 11.4976" S	679797	592.312
13° 23' 11.6984" W	30° 58' 43.3726" S	680742	542.031
13° 23' 30.2610" W	30° 58' 14.7344" S	681753	487.734
13° 23' 47.9453" W	30° 57' 47.4464" S	682716	457.138
13° 24' 38.3431" W	30° 57' 06.8823" S	684547	422.306
13° 24' 53.0635" W	30° 56' 57.5704" S	685032	415.252
13° 25' 38.5747" W	30° 56' 28.7766" S	686531	374.693
13° 26' 17.9095" W	30° 55' 44.5249" S	688249	321.391
13° 26' 19.3718" W	30° 55' 42.9544" S	688311	320.986
13° 26' 51.0983" W	30° 55' 08.8776" S	689657	353.04
13° 27' 18.1411" W	30° 54' 38.1473" S	690846	411.646
13° 27' 28.9621" W	30° 54' 15.8702" S	691590	425.344
13° 27' 39.0377" W	30° 53' 55.1247" S	692283	430.601
13° 27' 52.9484" W	30° 53' 05.8726" S	693844	413.877
13° 27' 52.9484" W	30° 52' 32.6331" S	694868	396.566
13° 27' 52.9484" W	30° 52' 23.6851" S	695143	393.763
13° 27' 52.9484" W	30° 51' 41.4976" S	696443	386.619
13° 27' 38.8859" W	30° 50' 59.3101" S	697795	366.445
13° 27' 33.2842" W	30° 50' 48.9956" S	698145	359.972
13° 27' 18.1870" W	30° 50' 21.1944" S	699091	344.184
13° 27' 09.0634" W	30° 49' 45.5568" S	700215	333.302
13° 27' 09.0634" W	30° 49' 45.5568" S	700215	333.302
13° 26' 49.5174" W	30° 49' 28.7666" S	700948	323.058
13° 26' 46.6095" W	30° 49' 13.5468" S	701423	322.148
13° 26' 42.6359" W	30° 48' 52.7476" S	702072	322.353
13° 26' 14.5109" W	30° 48' 24.6226" S	703216	320.282
13° 26' 00.4484" W	30° 47' 56.4976" S	704160	317.178
13° 25' 42.8472" W	30° 47' 47.6973" S	704701	325.119
13° 25' 32.3234" W	30° 47' 42.4351" S	705024	330.283
13° 25' 04.1984" W	30° 47' 28.3726" S	705888	347.394
13° 24' 36.0734" W	30° 47' 14.3101" S	706753	366.838
13° 24' 07.9484" W	30° 47' 00.2476" S	707617	386.342
13° 23' 59.0561" W	30° 46' 51.3558" S	707979	392.376
13° 23' 39.8234" W	30° 46' 32.1226" S	708762	406.207
13° 23' 11.6984" W	30° 46' 30.1140" S	709512	426.978
13° 23' 11.6984" W	30° 46' 04.3466" S	710306	427.99
13° 23' 11.6984" W	30° 45' 35.8726" S	711183	430.032
13° 23' 12.8027" W	30° 45' 33.6639" S	711257	429.332
13° 23' 25.7609" W	30° 45' 07.7476" S	712126	417.957
13° 23' 53.8859" W	30° 44' 39.6226" S	713271	389.641
13° 24' 07.9484" W	30° 44' 11.4976" S	714215	371.916
13° 24' 19.1775" W	30° 44' 07.7549" S	714535	360.203
13° 24' 50.1359" W	30° 43' 57.4351" S	715418	329.622
13° 25' 18.2609" W	30° 43' 15.2476" S	716918	300.55
13° 25' 18.2609" W	30° 42' 46.1707" S	717813	294.358
13° 25' 18.2609" W	30° 42' 33.0601" S	718217	290.491
13° 25' 18.2609" W	30° 41' 50.8726" S	719516	274.446
13° 25' 18.2609" W	30° 41' 08.6851" S	720816	263.649
13° 25' 18.2609" W	30° 40' 59.7446" S	721091	262.84
13° 25' 18.2609" W	30° 40' 26.4976" S	722115	257.167
13° 25' 18.2609" W	30° 39' 30.2476" S	723847	253.698
13° 25' 18.2609" W	30° 39' 13.3180" S	724368	255.861
13° 25' 18.2609" W	30° 38' 48.0601" S	725146	260.137
13° 25' 18.2609" W	30° 38' 05.8726" S	726446	271.815
13° 25' 05.7753" W	30° 37' 28.4161" S	727646	289.165
13° 25' 04.1984" W	30° 37' 23.6851" S	727798	291.695
13° 25' 04.1984" W	30° 36' 27.4351" S	729530	301.77
13° 25' 04.1984" W	30° 35' 45.2476" S	730829	298.594
13° 25' 04.1984" W	30° 35' 42.1811" S	730924	298.353
13° 25' 04.1984" W	30° 35' 07.8452" S	731981	300.327
13° 25' 04.1984" W	30° 35' 07.8452" S	731981	300.327
13° 25' 32.3234" W	30° 34' 34.9351" S	733241	307.611
13° 25' 42.3043" W	30° 34' 04.9931" S	734201	315.538
13° 25' 46.3859" W	30° 33' 52.7476" S	734594	317.74
13° 26' 00.4484" W	30° 33' 10.5601" S	735946	322.543
13° 26' 14.5109" W	30° 32' 28.3726" S	737298	328.164
13° 26' 18.9476" W	30° 32' 23.9361" S	737479	328.297
13° 26' 42.6359" W	30° 32' 00.2476" S	738443	329.784
13° 26' 42.6359" W	30° 31' 31.2679" S	739336	335.873
13° 26' 42.6359" W	30° 30' 49.9351" S	740609	339.411
13° 26' 42.6359" W	30° 30' 45.1490" S	740756	339.751
13° 26' 42.6359" W	30° 30' 07.7476" S	741908	344.394
13° 27' 10.7609" W	30° 29' 39.6226" S	743054	348.789
13° 27' 20.9527" W	30° 29' 09.0478" S	744034	354.044
13° 27' 24.8234" W	30° 28' 57.4351" S	744406	355.11
13° 27' 38.8859" W	30° 28' 01.1851" S	746178	348.376
13° 28' 06.6926" W	30° 27' 33.3784" S	747311	338.656
13° 28' 07.0109" W	30° 27' 33.0601" S	747324	338.438
13° 28' 49.1984" W	30° 27' 04.9351" S	748744	329.024
13° 29' 17.3234" W	30° 26' 36.8101" S	749890	314.333
13° 29' 27.7282" W	30° 26' 16.0007" S	750589	296.204
13° 29' 31.3859" W	30° 26' 08.6851" S	750834	290.286
13° 29' 59.5109" W	30° 25' 40.5601" S	751981	269.592
13° 30' 13.5734" W	30° 25' 12.4351" S	752925	259.668
13° 30' 36.6902" W	30° 24' 49.3185" S	753867	264.196
13° 30' 41.6984" W	30° 24' 44.3101" S	754071	265.816
13° 31' 11.2750" W	30° 23' 37.5018" S	756274	270.981
13° 31' 16.5069" W	30° 23' 09.6235" S	757144	272.181
13° 31' 18.9173" W	30° 22' 56.7786" S	757545	272.957
13° 31' 37.9484" W	30° 22' 37.7476" S	758320	275.639
13° 31' 52.0109" W	30° 22' 09.6226" S	759264	276.445
13° 32' 13.6981" W	30° 21' 37.0923" S	760422	283.348
13° 32' 20.1359" W	30° 21' 27.4351" S	760765	284.046
13° 32' 34.1984" W	30° 20' 59.3101" S	761709	283.338
13° 33' 02.3234" W	30° 20' 31.1851" S	762856	268.206
13° 33' 23.0167" W	30° 20' 10.4934" S	763699	270.093
13° 33' 44.5109" W	30° 19' 48.9976" S	764575	274.595
13° 33' 58.5734" W	30° 19' 20.8726" S	765520	266.764
13° 34' 26.6984" W	30° 18' 52.7476" S	766666	263.225
13° 34' 31.3250" W	30° 18' 43.4948" S	766977	263.486
13° 34' 40.7609" W	30° 18' 24.6226" S	767610	264.494
13° 34' 54.8234" W	30° 17' 56.4976" S	768554	266.686
13° 34' 54.8234" W	30° 17' 01.2944" S	770254	265.655
13° 34' 54.8234" W	30° 17' 00.2476" S	770286	265.545
13° 35' 08.8859" W	30° 16' 18.0601" S	771639	259.262
13° 35' 22.9484" W	30° 15' 49.9351" S	772583	257.377
13° 35' 22.9484" W	30° 15' 19.1260" S	773532	256.262
13° 35' 22.9484" W	30° 14' 53.6851" S	774315	257.971
13° 35' 22.9484" W	30° 14' 02.1226" S	775903	263.433
13° 35' 22.9484" W	30° 13' 32.6925" S	776809	272.355
13° 35' 22.9484" W	30° 13' 29.3101" S	776913	274.38
13° 35' 22.9484" W	30° 12' 47.1226" S	778213	297.594
13° 35' 22.9484" W	30° 12' 04.9351" S	779512	328.443
13° 35' 22.9484" W	30° 11' 46.2584" S	780087	344.953
13° 35' 22.9484" W	30° 11' 22.7476" S	780812	354.938
13° 35' 22.9484" W	30° 10' 40.5601" S	782111	355.142
13° 35' 08.8859" W	30° 10' 12.4351" S	783055	353.865
13° 35' 08.8859" W	30° 10' 02.3632" S	783365	353.826
13° 35' 08.8859" W	30° 09' 30.2476" S	784354	360.016
13° 35' 08.8859" W	30° 08' 33.9976" S	786086	395.538
13° 35' 08.8859" W	30° 08' 15.9282" S	786643	407.567
13° 35' 08.8859" W	30° 07' 51.8101" S	787386	422.938
13° 34' 54.8234" W	30° 07' 09.6226" S	788739	454.377
13° 34' 54.8234" W	30° 06' 31.2281" S	789922	501.195
13° 34' 54.8234" W	30° 06' 27.4351" S	790039	507.923
13° 34' 54.8234" W	30° 05' 45.2476" S	791340	573.23
13° 34' 54.8234" W	30° 05' 03.0601" S	792640	623.542
13° 35' 00.6722" W	30° 04' 45.5146" S	793203	647.969
13° 35' 08.8859" W	30° 04' 20.8726" S	793993	675.987
13° 35' 37.0109" W	30° 04' 06.8101" S	794862	697.509
13° 36' 19.1984" W	30° 03' 38.6851" S	796286	702.594
13° 36' 25.5065" W	30° 03' 35.5312" S	796481	699.405
13° 36' 47.3234" W	30° 03' 24.6226" S	797155	687.552
13° 37' 15.4484" W	30° 03' 10.5601" S	798024	669.03
13° 37' 43.5734" W	30° 02' 56.4976" S	798893	649.952
13° 38' 04.7782" W	30° 02' 35.2932" S	799759	636.33
13° 38' 11.6984" W	30° 02' 28.3726" S	800042	631.977
13° 38' 39.8234" W	30° 02' 00.2476" S	801190	614.549
13° 39' 07.9484" W	30° 01' 46.1851" S	802059	597.488
13° 39' 42.0309" W	30° 01' 34.8245" S	803037	576.684
13° 39' 50.1359" W	30° 01' 32.1226" S	803270	571.879
13° 40' 32.3234" W	30° 01' 18.0601" S	804480	547.974
13° 41' 14.5109" W	30° 01' 18.0601" S	805611	517.922
13° 41' 40.7804" W	30° 01' 18.0604" S	806315	498.369
13° 41' 56.6984" W	30° 01' 18.0601" S	806742	486.484
13° 42' 38.8859" W	30° 01' 18.0601" S	807873	459.878
13° 43' 21.0734" W	30° 01' 18.0601" S	809003	449.541
13° 43' 43.0923" W	30° 01' 18.0605" S	809593	448.599
13° 44' 03.2609" W	30° 01' 18.0601" S	810134	447.388
13° 44' 45.4484" W	30° 01' 18.0601" S	811264	443.173
13° 45' 27.6359" W	30° 01' 18.0601" S	812395	435.057
13° 45' 45.4043" W	30° 01' 18.0605" S	812871	431.188
13° 46' 09.8234" W	30° 01' 18.0601" S	813525	425.786
13° 47' 06.0734" W	30° 01' 18.0601" S	815033	412.344
13° 47' 47.7162" W	30° 01' 18.0601" S	816148	405.724
13° 47' 48.2609" W	30° 01' 18.0601" S	816163	405.666
13° 48' 30.4484" W	30° 01' 18.0601" S	817294	402.215
13° 48' 58.5734" W	30° 00' 49.9351" S	818442	402.055
13° 49' 22.6874" W	30° 00' 25.8212" S	819426	401.259
13° 49' 26.6984" W	30° 00' 21.8101" S	819590	400.957
13° 49' 40.7609" W	29° 59' 39.6226" S	820942	398.887
13° 49' 54.8234" W	29° 58' 57.4351" S	822295	398.548
13° 49' 58.0641" W	29° 58' 44.4733" S	822703	399.599
13° 50' 08.8859" W	29° 58' 01.1851" S	824068	403.69
13° 50' 37.0109" W	29° 57' 33.0601" S	825216	404.462
13° 50' 48.4001" W	29° 57' 10.2818" S	825981	408.586
13° 50' 51.0734" W	29° 57' 04.9351" S	826160	409.689
13° 51' 05.1359" W	29° 56' 36.8101" S	827105	417.285
13° 51' 33.2609" W	29° 56' 08.6851" S	828254	424.331
13° 51' 47.3234" W	29° 55' 40.5601" S	829198	430.637
13° 51' 49.2733" W	29° 55' 39.5852" S	829258	430.45
13° 52' 15.4484" W	29° 55' 26.4976" S	830068	427.58
13° 52' 29.5109" W	29° 54' 58.3726" S	831012	427.285
13° 52' 57.6359" W	29° 54' 44.3101" S	831882	422.41
13° 53' 13.6378" W	29° 54' 28.3088" S	832536	421.839
13° 53' 25.7609" W	29° 54' 16.1851" S	833031	421.824
13° 54' 07.9484" W	29° 53' 48.0601" S	834456	416.837
13° 54' 50.1359" W	29° 53' 33.9976" S	835668	411.632
13° 54' 55.5522" W	29° 53' 33.9977" S	835813	411.76
13° 55' 32.3234" W	29° 53' 33.9976" S	836800	414.513
13° 56' 14.5109" W	29° 53' 33.9976" S	837932	421.879
13° 56' 42.6359" W	29° 53' 19.9351" S	838802	432.274
13° 56' 51.1883" W	29° 53' 14.2338" S	839091	434.278
13° 57' 24.8234" W	29° 52' 51.8101" S	840227	433.275
13° 57' 52.9484" W	29° 52' 37.7476" S	841097	422.524
13° 58' 21.0734" W	29° 52' 09.6226" S	842246	434.96
13° 58' 22.8932" W	29° 52' 05.9830" S	842368	436.488
13° 58' 35.1359" W	29° 51' 41.4976" S	843191	449.942
13° 58' 49.1984" W	29° 51' 13.3726" S	844136	462.81
13° 59' 03.2609" W	29° 50' 45.2476" S	845081	469.82
13° 59' 17.1079" W	29° 50' 31.4012" S	845646	473.281
13° 59' 31.3859" W	29° 50' 17.1226" S	846230	472.411
13° 59' 59.5109" W	29° 49' 48.9976" S	847378	465.227
14° 00' 39.8044" W	29° 49' 22.7665" S	848729	450.767
14° 00' 44.5818" W	29° 49' 17.9893" S	848924	451.131
14° 00' 58.0247" W	29° 49' 04.5463" S	849473	450.923
14° 01' 16.2449" W	29° 48' 46.3260" S	850217	448.087
14° 01' 56.5592" W	29° 48' 45.8517" S	851300	421.146
14° 02' 27.1123" W	29° 48' 33.7355" S	852202	407.103
14° 03' 08.4717" W	29° 48' 17.3301" S	853422	383.399
14° 03' 55.9945" W	29° 47' 24.9254" S	855479	371.244
14° 04' 17.4169" W	29° 47' 01.2975" S	856407	370.044
14° 05' 37.7909" W	29° 46' 31.1602" S	858757	364.649
14° 06' 13.5882" W	29° 46' 17.7333" S	859804	365.726
14° 06' 06.3065" W	29° 45' 21.1345" S	861557	351.882
14° 06' 17.9810" W	29° 45' 09.4606" S	862034	344.427
14° 06' 30.1423" W	29° 44' 57.2987" S	862532	336.57
14° 06' 53.9781" W	29° 44' 21.5450" S	863805	317.532
14° 07' 17.8138" W	29° 43' 45.7914" S	865079	298.61
14° 07' 21.2839" W	29° 43' 38.8518" S	865312	295.338
14° 07' 41.6496" W	29° 42' 58.1198" S	866681	269.375
14° 07' 41.6496" W	29° 42' 22.3662" S	867782	250.998
14° 07' 56.7727" W	29° 41' 59.6822" S	868590	239.837
14° 08' 05.4854" W	29° 41' 46.6125" S	869056	238.594
14° 08' 17.4033" W	29° 41' 10.8588" S	870202	243.028
14° 08' 41.2390" W	29° 40' 35.1052" S	871476	254.571
14° 08' 45.3079" W	29° 40' 22.8993" S	871868	256.997
14° 08' 53.1569" W	29° 39' 59.3515" S	872623	259.981
14° 09' 16.9927" W	29° 39' 35.5158" S	873597	257.512
14° 09' 28.9106" W	29° 38' 59.7621" S	874744	244.536
14° 09' 36.4192" W	29° 38' 48.4998" S	875145	238.176
14° 09' 52.7464" W	29° 38' 24.0084" S	876018	221.212
14° 10' 16.5821" W	29° 37' 48.2548" S	877292	203.257
14° 10' 33.4101" W	29° 37' 14.5999" S	878423	193.887
14° 10' 40.4179" W	29° 37' 00.5832" S	878894	190.902
14° 10' 52.3358" W	29° 36' 24.8296" S	880041	184.47
14° 10' 52.3358" W	29° 35' 49.0759" S	881142	174.495
14° 10' 58.1462" W	29° 35' 31.6456" S	881701	166.161
14° 11' 04.2537" W	29° 35' 13.3223" S	882288	165.224
14° 11' 04.2537" W	29° 34' 37.5686" S	883389	179.832
14° 11' 04.2537" W	29° 34' 01.8149" S	884490	204.758
14° 11' 04.2537" W	29° 33' 45.9631" S	884979	214.218
14° 11' 04.2537" W	29° 33' 33.2526" S	885370	220.858
14° 11' 04.2537" W	29° 32' 50.3076" S	886692	233.231
14° 11' 04.2537" W	29° 32' 14.5540" S	887793	249.121
14° 11' 12.9136" W	29° 32' 01.5648" S	888256	251.327
14° 11' 28.0894" W	29° 31' 38.8003" S	889068	253.398
14° 12' 03.8431" W	29° 31' 03.0466" S	890530	254.136
14° 12' 33.4817" W	29° 30' 43.2878" S	891534	248.279
14° 12' 39.5968" W	29° 30' 39.2109" S	891741	244.872
14° 13' 15.3504" W	29° 30' 15.3751" S	892952	237.205
14° 13' 39.1862" W	29° 29' 39.6214" S	894226	262.149
14° 13' 45.2690" W	29° 29' 21.3739" S	894812	278.478
14° 13' 51.1041" W	29° 29' 03.8678" S	895373	284.527
14° 14' 14.9398" W	29° 28' 28.1141" S	896648	266.929
14° 14' 38.7756" W	29° 27' 52.3605" S	897922	261.16
14° 14' 41.9001" W	29° 27' 47.6740" S	898090	263.863
14° 15' 02.6114" W	29° 27' 16.6068" S	899197	285.364
14° 15' 14.5293" W	29° 26' 40.8531" S	900344	305.588
14° 15' 38.3651" W	29° 26' 17.0174" S	901319	306.219
14° 15' 38.8633" W	29° 26' 15.5228" S	901367	306.589
14° 15' 50.2829" W	29° 25' 41.2637" S	902466	312.44
14° 16' 14.1187" W	29° 25' 17.4279" S	903442	305.421
14° 16' 22.6178" W	29° 24' 51.9308" S	904259	303.683
14° 16' 26.6238" W	29° 24' 39.9133" S	904645	302.344
14° 16' 37.9545" W	29° 24' 05.9206" S	905735	296.51
14° 16' 37.9545" W	29° 23' 30.1670" S	906836	301.519
14° 16' 49.2441" W	29° 22' 56.2981" S	907922	302.978
14° 16' 49.8724" W	29° 22' 54.4133" S	907983	303.172
14° 17' 25.6260" W	29° 22' 30.5775" S	909195	285.235
14° 17' 49.4618" W	29° 22' 06.7418" S	910170	277.587
14° 18' 13.2976" W	29° 21' 42.9060" S	911146	271.693
14° 18' 13.8593" W	29° 21' 41.2209" S	911200	272.209
14° 18' 25.2155" W	29° 21' 07.1523" S	912293	287.868
14° 18' 49.0512" W	29° 20' 43.3166" S	913268	293.992
14° 19' 07.0349" W	29° 20' 07.3500" S	914478	309.819
14° 19' 12.8870" W	29° 19' 55.6450" S	914871	312.493
14° 19' 36.7228" W	29° 19' 19.8914" S	916146	309.261
14° 19' 48.6407" W	29° 18' 44.1377" S	917293	313.463
14° 19' 59.9318" W	29° 18' 32.8471" S	917755	305.153
14° 20' 12.4764" W	29° 18' 20.3019" S	918269	294.947
14° 20' 48.2301" W	29° 17' 56.4662" S	919482	267.481
14° 21' 23.9838" W	29° 17' 32.6304" S	920694	249.077
14° 21' 32.2698" W	29° 17' 24.3447" S	921033	247.95
14° 21' 47.8195" W	29° 17' 08.7946" S	921670	242.565
14° 21' 59.7374" W	29° 16' 33.0409" S	922817	231.017
14° 22' 23.5732" W	29° 16' 09.2052" S	923793	201.219
14° 22' 33.2548" W	29° 15' 54.6836" S	924312	184.534
14° 22' 47.4090" W	29° 15' 33.4515" S	925069	173.018
14° 23' 11.2447" W	29° 15' 09.6157" S	926045	184.252
14° 23' 35.0805" W	29° 14' 33.8621" S	927321	229.042
14° 23' 41.6496" W	29° 14' 27.2933" S	927590	235.486
14° 23' 58.9163" W	29° 14' 10.0263" S	928297	244.848
14° 24' 22.7521" W	29° 13' 22.3548" S	929900	259.784
14° 24' 46.3778" W	29° 12' 58.7290" S	930868	254.502
14° 24' 46.5878" W	29° 12' 58.5190" S	930876	254.466
14° 25' 10.4236" W	29° 12' 34.6832" S	931852	244.372
14° 25' 34.2594" W	29° 12' 10.8475" S	932829	246.386
14° 25' 58.0951" W	29° 11' 47.0117" S	933805	266.478
14° 26' 04.4503" W	29° 11' 37.4795" S	934145	272.029
14° 26' 21.9309" W	29° 11' 11.2580" S	935081	280.63
14° 26' 45.7667" W	29° 10' 47.4223" S	936057	285.37
14° 27' 21.5203" W	29° 10' 23.5865" S	937270	281.021
14° 27' 25.2449" W	29° 10' 19.8621" S	937423	280.332
14° 27' 45.3561" W	29° 09' 59.7507" S	938247	273.711
14° 28' 09.1919" W	29° 09' 35.9149" S	939223	256.483
14° 28' 31.9681" W	29° 09' 13.1387" S	940156	256.126
14° 28' 47.9158" W	29° 09' 02.3546" S	940700	258.829
14° 29' 08.7813" W	29° 08' 48.2434" S	941413	279.436
14° 29' 44.5350" W	29° 08' 24.4076" S	942626	299.587
14° 30' 20.2886" W	29° 08' 00.5718" S	943840	317.339
14° 30' 25.0831" W	29° 07' 58.9738" S	943979	319.761
14° 30' 56.0423" W	29° 07' 48.6540" S	944874	326.325
14° 31' 19.8781" W	29° 07' 24.8182" S	945850	324.403
14° 31' 43.7138" W	29° 07' 00.9824" S	946827	317.655
14° 31' 54.1855" W	29° 06' 50.5112" S	947256	314.647
14° 32' 07.5496" W	29° 06' 37.1466" S	947804	312.197
14° 32' 27.0198" W	29° 06' 17.6764" S	948602	317.307
14° 32' 55.2212" W	29° 05' 49.4751" S	949757	345.77
14° 33' 22.0669" W	29° 05' 40.5267" S	950534	363.633
14° 33' 30.9748" W	29° 05' 37.5572" S	950792	369.408
14° 34' 06.7285" W	29° 05' 13.7214" S	952006	391.288
14° 34' 42.4821" W	29° 05' 01.8035" S	953040	385.95
14° 35' 01.3151" W	29° 04' 42.9708" S	953812	378.817
14° 35' 06.3179" W	29° 04' 37.9678" S	954017	373.199
14° 35' 30.1537" W	29° 04' 14.1320" S	954994	337.665
14° 35' 53.9895" W	29° 03' 38.3783" S	956271	292.866
14° 36' 13.9955" W	29° 03' 18.3725" S	957092	253.159
14° 36' 17.8252" W	29° 03' 14.5426" S	957249	245.44
14° 36' 53.5789" W	29° 02' 50.7068" S	958465	178.313
14° 37' 17.4147" W	29° 02' 26.8710" S	959443	135.819
14° 37' 27.0717" W	29° 01' 57.9003" S	960372	119.232
14° 37' 29.3325" W	29° 01' 51.1174" S	960590	115.395
14° 37' 53.1683" W	29° 01' 27.2816" S	961568	85.2452
14° 38' 05.0862" W	29° 00' 51.5279" S	962715	69.2455
14° 38' 14.8092" W	29° 00' 22.3592" S	963651	54.2511
14° 38' 17.0041" W	29° 00' 15.7743" S	963862	51.535
14° 38' 28.9220" W	28° 59' 40.0206" S	965009	40.9473
14° 38' 40.8399" W	28° 59' 04.2670" S	966156	37.1641
14° 38' 46.9633" W	28° 58' 39.7746" S	966928	36.7139
14° 38' 52.7577" W	28° 58' 16.5954" S	967659	37.0189
14° 39' 04.6756" W	28° 57' 40.8418" S	968806	38.1192
14° 39' 04.6756" W	28° 57' 05.0881" S	969907	40.2766
14° 39' 04.6756" W	28° 56' 55.3785" S	970206	41.8168
14° 39' 04.6756" W	28° 56' 29.3344" S	971008	57.6564
14° 39' 04.6756" W	28° 55' 53.5808" S	972109	86.1997
14° 39' 04.6756" W	28° 55' 17.8271" S	973210	94.7845
14° 38' 59.5557" W	28° 55' 10.1476" S	973484	90.677
14° 38' 40.8399" W	28° 54' 42.0735" S	974486	82.607
14° 38' 17.0041" W	28° 54' 18.2377" S	975463	79.6012
14° 37' 57.7098" W	28° 53' 39.6497" S	976761	74.8764
14° 37' 53.1683" W	28° 53' 30.5661" S	977067	73.5862
14° 37' 29.3325" W	28° 53' 06.7304" S	978044	66.4377
14° 37' 05.4968" W	28° 52' 30.9767" S	979320	57.4909
14° 36' 47.9881" W	28° 52' 13.4683" S	980039	49.7595
14° 36' 41.6610" W	28° 52' 07.1409" S	980298	45.3114
14° 36' 17.8252" W	28° 51' 31.3873" S	981575	31.3957
14° 36' 05.9073" W	28° 50' 55.6336" S	982722	30.6377
14° 35' 57.0706" W	28° 50' 37.9614" S	983316	28.9764
14° 35' 42.0716" W	28° 50' 07.9621" S	984326	18.4168
14° 35' 30.1537" W	28° 49' 20.2905" S	985828	1.9284
14° 35' 11.4929" W	28° 49' 01.6300" S	986594	-4.8747
14° 35' 06.3179" W	28° 48' 56.4548" S	986806	-6.4559
14° 34' 54.4000" W	28° 48' 20.7011" S	987953	-11.1893
14° 34' 54.4000" W	28° 47' 44.9474" S	989054	-14.0163
14° 34' 54.4000" W	28° 47' 18.4032" S	989871	-14.8586
14° 34' 54.4000" W	28° 46' 57.2759" S	990522	-15.8151
14° 34' 54.4000" W	28° 46' 21.5222" S	991623	-18.612
14° 34' 23.3793" W	28° 45' 40.1618" S	993149	-20.7734
14° 34' 18.6464" W	28° 45' 33.8507" S	993382	-21.3753
14° 33' 30.9748" W	28° 45' 10.0149" S	994869	-25.8465
14° 33' 19.0569" W	28° 44' 34.2613" S	996016	-25.6121
14° 33' 12.9583" W	28° 44' 22.0648" S	996426	-26.6375
14° 32' 55.2212" W	28° 43' 46.5897" S	997620	-33.4726
14° 32' 55.2212" W	28° 43' 10.8361" S	998721	-36.3324
14° 32' 55.2212" W	28° 42' 38.8990" S	999704	-31.2208
14° 32' 55.2212" W	28° 42' 35.0824" S	999821	-30.181
14° 32' 43.3033" W	28° 41' 59.3287" S	1.00097e+06	-24.3458
14° 32' 43.3033" W	28° 41' 23.5751" S	1.00207e+06	-23.4623
14° 32' 33.8298" W	28° 40' 55.1550" S	1.00298e+06	-26.0471
14° 32' 31.3854" W	28° 40' 47.8214" S	1.00322e+06	-26.6129
14° 32' 07.5496" W	28° 40' 12.0678" S	1.00449e+06	-28.5089
14° 31' 55.6317" W	28° 39' 36.3141" S	1.00564e+06	-29.6864
14° 31' 49.2123" W	28° 39' 17.0566" S	1.00626e+06	-30.608
14° 31' 43.7138" W	28° 39' 00.5605" S	1.00679e+06	-31.7451
14° 31' 31.7960" W	28° 38' 12.8889" S	1008291	-33.8285
14° 31' 08.5532" W	28° 37' 38.0249" S	1.00954e+06	-37.2729
14° 31' 07.9602" W	28° 37' 37.1353" S	1009568	-37.3709
14° 31' 07.9602" W	28° 37' 01.3816" S	1.01067e+06	-37.4042
14° 30' 56.0423" W	28° 36' 25.6279" S	1.01182e+06	-39.4829
14° 30' 56.0423" W	28° 35' 53.2224" S	1.01281e+06	-39.4272
14° 30' 56.0423" W	28° 35' 49.8743" S	1.01292e+06	-39.3736
14° 30' 56.0423" W	28° 35' 14.1206" S	1.01402e+06	-35.4595
14° 30' 56.0423" W	28° 34' 38.3670" S	1.01512e+06	-31.0652
14° 30' 56.0423" W	28° 34' 06.7623" S	1.01609e+06	-29.5739
14° 30' 56.0423" W	28° 34' 02.6133" S	1.01622e+06	-29.5213
14° 30' 38.5642" W	28° 33' 27.0770" S	1.01741e+06	-32.6282
14° 30' 20.2605" W	28° 33' 08.9406" S	1.01816e+06	-36.1369
14° 30' 05.9674" W	28° 32' 47.5009" S	1.01893e+06	-38.9758
14° 29' 52.5263" W	28° 32' 39.3478" S	1.01937e+06	-42.6598
14° 29' 32.6171" W	28° 32' 27.2702" S	1.02003e+06	-48.1397
14° 29' 08.7813" W	28° 32' 03.4344" S	1.021e+06	-54.0006
14° 28' 56.8634" W	28° 31' 27.6808" S	1.02215e+06	-55.8992
14° 28' 44.8246" W	28° 31' 15.6425" S	1.02265e+06	-54.712
14° 28' 33.0277" W	28° 31' 03.8450" S	1.02313e+06	-53.2297
14° 28' 21.1098" W	28° 30' 28.0913" S	1.02428e+06	-52.1679
14° 28' 21.1098" W	28° 29' 52.3377" S	1.02538e+06	-52.6094
14° 28' 21.1098" W	28° 29' 34.6412" S	1.02592e+06	-53.1119
14° 28' 21.1098" W	28° 29' 16.5840" S	1.02648e+06	-53.1119
14° 28' 21.1098" W	28° 28' 40.8304" S	1.02758e+06	-53.1119
14° 28' 21.1098" W	28° 28' 05.0767" S	1.02868e+06	-53.041
14° 28' 21.1098" W	28° 27' 48.1794" S	1.0292e+06	-53.0075
14° 28' 21.1098" W	28° 27' 35.8730" S	1.02958e+06	-52.9662
14° 28' 21.1098" W	28° 26' 53.5694" S	1.03088e+06	-52.7985
14° 28' 21.1098" W	28° 26' 05.8978" S	1.03235e+06	-51.7488
14° 28' 21.1098" W	28° 26' 01.7173" S	1.03248e+06	-51.7405
14° 28' 21.1098" W	28° 25' 30.1442" S	1.03345e+06	-50.9226
14° 28' 21.1098" W	28° 24' 54.3905" S	1.03455e+06	-50.7271
14° 28' 11.5562" W	28° 24' 16.1770" S	1035756	-50.8349
14° 28' 09.1919" W	28° 24' 06.7190" S	1.03605e+06	-50.1624
14° 27' 57.2740" W	28° 23' 30.9653" S	1.0372e+06	-44.913
14° 27' 57.2740" W	28° 22' 55.2117" S	1.0383e+06	-40.1887
14° 27' 57.3729" W	28° 22' 31.4632" S	1.03903e+06	-34.2475
14° 27' 57.4466" W	28° 22' 13.7645" S	1.03958e+06	-28.6959
14° 27' 57.2740" W	28° 21' 43.7044" S	1.0405e+06	-21.4039
14° 27' 57.2740" W	28° 21' 07.9507" S	1.0416e+06	-15.805
14° 27' 57.2740" W	28° 20' 45.0001" S	1.04231e+06	-10.9272
14° 27' 57.2740" W	28° 20' 32.1970" S	1.04271e+06	-5.7313
14° 28' 21.1098" W	28° 20' 08.3613" S	1043685	-2.9171
14° 28' 31.6410" W	28° 19' 36.7677" S	1.0447e+06	6.9466
14° 29' 00.9747" W	28° 19' 24.0694" S	1.04559e+06	-5.0017
14° 29' 08.7813" W	28° 19' 20.6897" S	1.04583e+06	-8.0496
14° 29' 32.6171" W	28° 18' 56.8539" S	1.04681e+06	-13.3837
14° 29' 44.5350" W	28° 18' 21.1003" S	1.04795e+06	-11.3321
14° 30' 01.5701" W	28° 17' 55.5482" S	1.04887e+06	-13.1368
14° 30' 08.3707" W	28° 17' 45.3466" S	1.04923e+06	-14.7658
14° 30' 32.2065" W	28° 17' 09.5930" S	1.05051e+06	-22.9618
14° 30' 44.1244" W	28° 16' 33.8393" S	1.05166e+06	-23.7662
14° 30' 44.1244" W	28° 16' 18.0118" S	1.05214e+06	-19.783
14° 30' 44.1244" W	28° 15' 58.0856" S	1.05276e+06	-14.1172
14° 30' 44.1244" W	28° 15' 22.3320" S	1.05386e+06	-1.8704
14° 30' 44.1244" W	28° 14' 46.5783" S	1.05496e+06	13.8748
14° 30' 44.1244" W	28° 14' 31.5467" S	1.05542e+06	20.8073
14° 30' 44.1244" W	28° 14' 10.8247" S	1.05606e+06	30.3284
14° 30' 44.1244" W	28° 13' 35.0710" S	1.05716e+06	42.1858
14° 30' 41.8446" W	28° 12' 45.1218" S	1.0587e+06	55.8967
14° 30' 41.7222" W	28° 12' 42.4397" S	1.05878e+06	56.6543
14° 31' 07.7269" W	28° 11' 35.6609" S	1.06096e+06	50.9716
14° 31' 20.9841" W	28° 11' 13.5656" S	1.06173e+06	44.2316
14° 31' 25.2848" W	28° 11' 06.3981" S	1.06198e+06	42.9377
14° 31' 40.0723" W	28° 10' 41.7519" S	1.06284e+06	39.646
14° 32' 02.4950" W	28° 10' 29.0564" S	1.06356e+06	37.6397
14° 32' 02.4950" W	28° 10' 29.0564" S	1.06356e+06	37.6397
14° 32' 06.0972" W	28° 09' 53.6897" S	1064655	53.9582
14° 32' 14.9952" W	28° 09' 35.8940" S	1.06525e+06	60.9772
14° 32' 20.1597" W	28° 09' 25.5647" S	1065602	64.2409
14° 33' 02.3472" W	28° 09' 11.5022" S	1.06683e+06	47.9734
14° 33' 44.5347" W	28° 08' 57.4397" S	1.06806e+06	37.7712
14° 34' 00.6630" W	28° 08' 52.0645" S	1.06853e+06	33.4637
14° 35' 08.9097" W	28° 08' 29.3147" S	1.07052e+06	20.6328
14° 35' 37.0347" W	28° 08' 15.2522" S	1.0714e+06	18.4804
14° 35' 50.0195" W	28° 08' 08.7601" S	1.07181e+06	18.3553
14° 36' 05.1597" W	28° 08' 01.1897" S	1.07228e+06	18.3417
14° 36' 33.2847" W	28° 07' 33.0647" S	1.07344e+06	19.7321
14° 37' 13.2965" W	28° 06' 53.0530" S	1.07509e+06	30.1278
14° 37' 15.4722" W	28° 06' 50.8772" S	1.07518e+06	30.844
14° 37' 43.5972" W	28° 06' 08.6897" S	1076685	43.1391
14° 38' 11.7222" W	28° 05' 26.5022" S	1.07819e+06	51.3243
14° 38' 13.4946" W	28° 05' 21.1853" S	1.07836e+06	51.3756
14° 38' 25.7847" W	28° 04' 44.3147" S	1079548	40.4701
14° 38' 51.4267" W	28° 03' 40.2101" S	1.08164e+06	-6.3762
14° 38' 53.9097" W	28° 03' 34.0022" S	1.08185e+06	-9.5912
14° 39' 07.9722" W	28° 02' 51.8147" S	1.0832e+06	-27.5768
14° 39' 22.0347" W	28° 02' 23.6897" S	1.08415e+06	-32.1015
14° 39' 35.3398" W	28° 02' 01.5168" S	1084920	-35.5224
14° 40' 04.2222" W	28° 01' 13.3772" S	1.0866e+06	-40.0322
14° 40' 32.3472" W	28° 00' 31.1897" S	1.08811e+06	-45.8122
14° 40' 34.0190" W	28° 00' 28.6821" S	1.0882e+06	-46.0075
14° 41' 00.4722" W	27° 59' 49.0022" S	1.08962e+06	-43.4035
14° 41' 42.6597" W	27° 59' 06.8147" S	1.09135e+06	-39.8152
14° 41' 44.4662" W	27° 59' 03.2018" S	1091475	-39.2309
14° 41' 56.7222" W	27° 58' 38.6897" S	1.0923e+06	-33.3808
14° 42' 38.9097" W	27° 57' 56.5022" S	1.09404e+06	-24.5517
14° 42' 56.2859" W	27° 57' 39.1273" S	1.09475e+06	-25.8635
14° 43' 21.0972" W	27° 57' 14.3147" S	1.09577e+06	-31.8287
14° 43' 35.1597" W	27° 56' 04.0022" S	1.09797e+06	-49.5449
14° 43' 35.1597" W	27° 56' 02.1268" S	1098030	-49.7072
14° 43' 35.1597" W	27° 55' 21.8147" S	1099271	-52.6511
14° 43' 49.2222" W	27° 54' 39.6272" S	1.10063e+06	-62.2877
14° 43' 53.5863" W	27° 54' 17.8086" S	1.10131e+06	-66.3183
14° 44' 03.2847" W	27° 53' 29.3147" S	1.10282e+06	-80.2711
14° 44' 03.2847" W	27° 52' 33.0647" S	1.10456e+06	-59.84
14° 44' 03.5939" W	27° 52' 32.1371" S	1.10459e+06	-59.0125
14° 44' 17.3472" W	27° 51' 50.8772" S	1.10591e+06	-52.8006
14° 44' 17.3472" W	27° 50' 47.4380" S	1.10786e+06	-51.2738
14° 44' 17.3472" W	27° 50' 40.5647" S	1.10807e+06	-50.5852
14° 44' 31.4097" W	27° 49' 30.2522" S	1.11027e+06	-39.8328
14° 44' 31.4097" W	27° 49' 02.0688" S	1.11114e+06	-35.4629
14° 44' 31.4097" W	27° 48' 34.0022" S	1.112e+06	-29.91
14° 44' 31.4097" W	27° 47' 37.7522" S	1.11374e+06	-20.1425
14° 44' 41.5320" W	27° 47' 17.5078" S	1.11442e+06	-18.7113
14° 44' 45.4722" W	27° 47' 09.6272" S	1.11468e+06	-19.3733
14° 44' 59.5347" W	27° 46' 27.4397" S	1.11604e+06	-24.5425
14° 45' 13.5972" W	27° 45' 59.3147" S	1.11699e+06	-29.1568
14° 45' 20.9685" W	27° 45' 37.2020" S	1.1177e+06	-30.8298
14° 45' 27.6597" W	27° 45' 17.1272" S	1.11834e+06	-31.7855
14° 46' 09.8472" W	27° 44' 20.8772" S	1.12042e+06	-32.0414
14° 46' 15.5716" W	27° 44' 03.7050" S	1.12097e+06	-33.4374
14° 46' 23.9097" W	27° 43' 38.6897" S	1.12178e+06	-33.773
14° 46' 52.0347" W	27° 42' 42.4397" S	1123671	-29.9696
14° 46' 58.0474" W	27° 42' 24.4026" S	1.12425e+06	-26.726
14° 47' 06.0972" W	27° 42' 00.2522" S	1.12503e+06	-18.2974
14° 47' 48.2847" W	27° 41' 18.0647" S	1.12676e+06	8.18
14° 48' 03.7570" W	27° 40' 57.4368" S	1.12753e+06	19.8863
14° 48' 30.4722" W	27° 40' 21.8147" S	1.12885e+06	40.4184
14° 49' 11.9427" W	27° 39' 29.9786" S	1.13081e+06	25.0013
14° 49' 26.7222" W	27° 39' 11.5022" S	1.1315e+06	18.5458
14° 50' 08.9097" W	27° 38' 29.3147" S	1.13324e+06	7.4474
14° 50' 25.9372" W	27° 38' 06.6133" S	1.13408e+06	9.8299
14° 50' 51.0972" W	27° 37' 33.0647" S	1.13533e+06	24.9956
14° 51' 47.3472" W	27° 37' 04.9397" S	1.13709e+06	9.7279
14° 51' 52.3194" W	27° 36' 57.4818" S	1.13736e+06	7.5954
14° 52' 15.4722" W	27° 36' 22.7522" S	1.1386e+06	-9.6405
14° 52' 43.5972" W	27° 36' 08.6897" S	1.13949e+06	-21.4738
14° 52' 57.6597" W	27° 35' 40.5647" S	1.14044e+06	-31.014
14° 53' 05.0250" W	27° 35' 40.5648" S	1.14064e+06	-32.8611
14° 53' 39.8472" W	27° 35' 40.5647" S	1.14159e+06	-41.5939
14° 54' 22.0347" W	27° 35' 26.5022" S	1.14283e+06	-46.2659
14° 54' 53.7742" W	27° 35' 05.3430" S	1143916	-38.0252
14° 55' 04.2222" W	27° 34' 58.3772" S	1.14427e+06	-33.9661
14° 56' 00.4722" W	27° 34' 44.3147" S	1.14588e+06	-17.9872
14° 56' 42.6597" W	27° 34' 44.3147" S	1.14703e+06	-15.7673
14° 56' 47.7488" W	27° 34' 41.7703" S	1.14719e+06	-16.0127
14° 57' 10.7847" W	27° 34' 30.2522" S	1.14792e+06	-21.8931
14° 57' 38.9097" W	27° 34' 16.1897" S	1.1488e+06	-35.009
14° 58' 21.0972" W	27° 34' 16.1897" S	1.14996e+06	-53.1973
14° 58' 38.5501" W	27° 34' 10.3725" S	1.15047e+06	-61.8455
14° 59' 03.2847" W	27° 34' 02.1272" S	1.1512e+06	-73.5169
14° 59' 59.5347" W	27° 33' 48.0647" S	1.1528e+06	-98.1876
15° 00' 27.6597" W	27° 33' 34.0022" S	1.15368e+06	-107.789
15° 00' 29.7512" W	27° 33' 32.9565" S	1.15375e+06	-108.393
15° 00' 55.7847" W	27° 33' 19.9397" S	1.15457e+06	-113.788
15° 01' 23.9097" W	27° 33' 05.8772" S	1.15545e+06	-117.255
15° 01' 52.0347" W	27° 32' 23.6897" S	1.15696e+06	-120.684
15° 01' 53.5695" W	27° 32' 22.1549" S	1.15703e+06	-120.963
15° 02' 20.1597" W	27° 31' 55.5647" S	1.15812e+06	-126.749
15° 02' 34.2222" W	27° 31' 27.4397" S	1.15907e+06	-130.536
15° 02' 48.2847" W	27° 30' 59.3147" S	1.16002e+06	-134.978
15° 02' 52.5181" W	27° 30' 50.8482" S	1.1603e+06	-136.333
15° 03' 02.3472" W	27° 30' 31.1897" S	1.16097e+06	-138.872
15° 03' 30.4722" W	27° 30' 17.1272" S	1.16185e+06	-146.431
15° 03' 58.5972" W	27° 30' 03.0647" S	1.16274e+06	-152.617
15° 04' 27.4311" W	27° 29' 53.4537" S	1.16358e+06	-159.715
15° 04' 40.7847" W	27° 29' 49.0022" S	1163973	-162.997
15° 05' 08.9097" W	27° 29' 34.9397" S	1.16486e+06	-168.836
15° 05' 37.0347" W	27° 29' 20.8772" S	1.16574e+06	-169.758
15° 05' 50.6949" W	27° 28' 46.7298" S	1.16686e+06	-174.659
15° 06' 05.1597" W	27° 28' 10.5647" S	1.16804e+06	-180.943
15° 06' 33.2847" W	27° 27' 42.4397" S	1.1692e+06	-183.19
15° 06' 55.9643" W	27° 27' 19.7603" S	1.17014e+06	-178.005
15° 07' 01.4097" W	27° 27' 14.3147" S	1.17036e+06	-176.094
15° 07' 29.5347" W	27° 26' 46.1897" S	1.17152e+06	-165.336
15° 07' 57.6597" W	27° 26' 32.1272" S	1172407	-149.306
15° 08' 11.7222" W	27° 26' 04.0022" S	1.17336e+06	-125.205
15° 08' 13.1615" W	27° 26' 02.5629" S	1.17341e+06	-124.24
15° 08' 39.8472" W	27° 25' 35.8772" S	1.17452e+06	-116.248
15° 08' 39.8472" W	27° 24' 39.6272" S	1.17625e+06	-115.013
15° 08' 39.8472" W	27° 24' 25.1636" S	1.17669e+06	-112.029
15° 08' 39.8472" W	27° 23' 43.3772" S	1.17798e+06	-104.791
15° 08' 39.8472" W	27° 22' 47.1272" S	1.17971e+06	-71.8821
15° 08' 39.8472" W	27° 22' 38.6851" S	1.17997e+06	-70.7036
15° 08' 39.8472" W	27° 22' 04.9397" S	1.18101e+06	-66.4977
15° 08' 39.8472" W	27° 21' 22.7522" S	1.18231e+06	-59.9231
15° 08' 40.2627" W	27° 20' 52.2084" S	1.18325e+06	-53.4792
15° 08' 40.4059" W	27° 20' 41.6821" S	1.18357e+06	-52.2366
15° 08' 28.8824" W	27° 20' 18.6351" S	1.18435e+06	-56.776
15° 08' 11.7222" W	27° 19' 44.3147" S	1.18551e+06	-59.2802
15° 07' 57.6597" W	27° 19' 16.1897" S	1.18645e+06	-57.3966
15° 07' 57.6597" W	27° 19' 13.8660" S	1.18652e+06	-56.5277
15° 07' 57.6597" W	27° 18' 34.0022" S	1187752	-43.106
15° 08' 11.7222" W	27° 17' 37.7522" S	1.18953e+06	-31.4088
15° 08' 15.8220" W	27° 17' 29.5529" S	1.1898e+06	-29.9294
15° 08' 25.7847" W	27° 17' 09.6272" S	1.19047e+06	-26.6893
15° 08' 39.8472" W	27° 16' 27.4397" S	1.19183e+06	-25.7242
15° 09' 07.9722" W	27° 16' 13.3772" S	1.19272e+06	-25.0576
15° 09' 13.3771" W	27° 16' 02.5677" S	1193080	-23.3481
15° 09' 22.0347" W	27° 15' 45.2522" S	1.19366e+06	-21.0494
15° 09' 50.1597" W	27° 15' 31.1897" S	1.19455e+06	-15.1469
15° 10' 18.2847" W	27° 15' 17.1272" S	1.19544e+06	-6.0291
15° 10' 51.7548" W	27° 15' 17.1274" S	1.19636e+06	2.348
15° 11' 00.4722" W	27° 15' 17.1272" S	1.1966e+06	4.5299
15° 11' 43.1874" W	27° 15' 17.4683" S	1.19777e+06	17.1089
15° 12' 22.4720" W	27° 15' 25.3252" S	1198880	31.9
15° 12' 43.8249" W	27° 15' 40.7480" S	1.19964e+06	46.3162
15° 13' 09.6136" W	27° 15' 59.3719" S	1.20055e+06	53.5197
15° 14' 24.2544" W	27° 16' 29.4901" S	1.2028e+06	30.7175
15° 14' 26.3459" W	27° 16' 26.3349" S	1.20291e+06	32.1154
15° 15' 27.0690" W	27° 14' 54.7201" S	1.20619e+06	49.0042
15° 15' 38.8952" W	27° 14' 36.8742" S	1.20683e+06	49.4995
15° 15' 54.6090" W	27° 14' 04.1370" S	1.20793e+06	47.7034
15° 16' 14.2513" W	27° 13' 44.4947" S	1.20874e+06	47.4643
15° 16' 33.1072" W	27° 13' 27.7341" S	1.20947e+06	50.1852
15° 16' 37.8221" W	27° 13' 23.5429" S	1.20965e+06	50.7608
15° 17' 02.7024" W	27° 13' 09.1385" S	1.21047e+06	55.5636
15° 17' 32.8206" W	27° 12' 54.7342" S	1.21141e+06	58.6612
15° 18' 01.6293" W	27° 12' 41.6393" S	1.2123e+06	70.8873
15° 18' 17.0339" W	27° 12' 36.7748" S	1.21275e+06	78.7811
15° 18' 26.5096" W	27° 12' 33.7824" S	1.21302e+06	83.8998
15° 18' 56.6278" W	27° 12' 23.3065" S	1.21391e+06	89.595
15° 19' 26.7460" W	27° 12' 10.2116" S	1.21483e+06	90.413
15° 19' 49.0073" W	27° 11' 44.0218" S	1.21585e+06	75.5579
15° 19' 54.7945" W	27° 11' 41.4879" S	1.21602e+06	72.5784
15° 20' 48.2847" W	27° 11' 18.0647" S	1.21766e+06	54.6915
15° 21' 16.4097" W	27° 11' 04.0022" S	1.21855e+06	56.5285
15° 21' 43.7013" W	27° 11' 04.0025" S	1.2193e+06	61.3101
15° 21' 58.5972" W	27° 11' 04.0022" S	1.21971e+06	63.6376
15° 23' 01.4417" W	27° 10' 45.9186" S	1221528	68.3166
15° 23' 01.4417" W	27° 10' 45.9186" S	1221528	68.3166
15° 23' 31.5145" W	27° 10' 24.9220" S	1.22258e+06	69.8572
15° 23' 33.2662" W	27° 10' 23.6989" S	1.22264e+06	69.9706
15° 24' 19.2222" W	27° 10' 21.8147" S	1.22391e+06	71.7805
15° 24' 47.3472" W	27° 10' 07.7522" S	1.22479e+06	73.2572
15° 25' 23.5230" W	27° 09' 55.6937" S	1.22586e+06	75.7549
15° 25' 29.5347" W	27° 09' 53.6897" S	1.22603e+06	76.1867
15° 25' 57.6597" W	27° 09' 39.6272" S	1.22692e+06	79.4004
15° 26' 42.5548" W	27° 09' 34.7674" S	1.22816e+06	82.9501
15° 26' 54.0783" W	27° 09' 18.4491" S	1.22876e+06	80.4986
15° 27' 05.9554" W	27° 09' 12.5108" S	1.22913e+06	83.1286
15° 27' 17.1253" W	27° 09' 06.9256" S	1.22949e+06	87.174
15° 27' 42.0362" W	27° 08' 42.6580" S	1.2305e+06	93.4706
15° 28' 08.2556" W	27° 08' 31.4211" S	1.2313e+06	106.287
15° 28' 28.8566" W	27° 08' 14.5658" S	1.23207e+06	118.37
15° 28' 40.7628" W	27° 08' 11.4328" S	1.23241e+06	129.379
15° 29' 04.4401" W	27° 08' 05.2017" S	1233091	148.433
15° 29' 32.5323" W	27° 07' 40.8551" S	1.23417e+06	153.951
15° 29' 56.8789" W	27° 07' 16.5085" S	1.23517e+06	139.824
15° 30' 09.3531" W	27° 07' 04.0347" S	1235689	129.9
15° 30' 19.3527" W	27° 06' 54.0347" S	1.2361e+06	122.772
15° 30' 54.9362" W	27° 06' 25.9425" S	1.23741e+06	106.993
15° 31' 32.3925" W	27° 05' 48.4861" S	1.23896e+06	95.6435
15° 31' 32.7624" W	27° 05' 48.4379" S	1.23897e+06	95.5869
15° 32' 15.4672" W	27° 05' 42.8677" S	1.24016e+06	93.1741
15° 32' 58.5420" W	27° 05' 33.5036" S	1.24138e+06	94.8635
15° 33' 29.5200" W	27° 05' 38.5696" S	1.24224e+06	96.3872
15° 33' 41.7222" W	27° 05' 40.5647" S	1.24259e+06	97.1457
15° 34' 09.8472" W	27° 05' 12.4397" S	1.24375e+06	96.6844
15° 34' 40.0876" W	27° 04' 29.1945" S	1.24532e+06	98.5981
15° 34' 46.5418" W	27° 04' 25.9675" S	1.24552e+06	99.6976
15° 35' 06.0972" W	27° 04' 16.1897" S	1.24614e+06	101.796
15° 35' 34.2222" W	27° 03' 05.8772" S	1.24844e+06	106.491
15° 35' 45.6771" W	27° 03' 00.1500" S	1.2488e+06	106.137
15° 36' 02.3472" W	27° 02' 51.8147" S	1.24933e+06	105.933
15° 36' 16.4097" W	27° 02' 23.6897" S	1.25027e+06	113.285
15° 36' 30.4722" W	27° 01' 41.5022" S	1.25163e+06	126.665
15° 36' 43.5014" W	27° 01' 32.8166" S	1.25208e+06	118.981
15° 37' 12.6597" W	27° 01' 13.3772" S	1.25308e+06	109.651
15° 37' 26.7222" W	27° 00' 45.2522" S	1.25403e+06	115.515
15° 37' 40.4925" W	27° 00' 03.9412" S	1.25535e+06	122.828
15° 37' 40.7847" W	27° 00' 03.0647" S	1.25538e+06	122.697
15° 37' 54.8472" W	26° 59' 34.9397" S	1.25633e+06	113.596
15° 38' 08.9097" W	26° 59' 06.8147" S	1.25728e+06	102.788
15° 38' 34.0558" W	26° 58' 29.0958" S	1.25863e+06	92.7894
15° 38' 37.0347" W	26° 58' 24.6272" S	1258792	91.99
15° 38' 51.0972" W	26° 57' 42.4397" S	1.26015e+06	85.079
15° 39' 05.1597" W	26° 57' 14.3147" S	1.2611e+06	78.8427
15° 39' 17.2203" W	26° 56' 50.1936" S	1.26191e+06	76.7857
15° 39' 19.2222" W	26° 56' 46.1897" S	1.26204e+06	77.0587
15° 39' 47.3472" W	26° 56' 32.1272" S	1.26293e+06	77.6861
15° 40' 01.4097" W	26° 56' 04.0022" S	1.26388e+06	77.7279
15° 40' 43.5972" W	26° 55' 49.9397" S	1.26512e+06	79.5292
15° 40' 45.4509" W	26° 55' 48.7040" S	1.26519e+06	79.772
15° 41' 25.7847" W	26° 55' 21.8147" S	1.26657e+06	83.6971
15° 42' 32.6676" W	26° 55' 08.4382" S	1.26846e+06	68.9475
15° 42' 36.0972" W	26° 55' 07.7522" S	1.26856e+06	67.8738
15° 43' 04.2222" W	26° 54' 53.6897" S	1.26945e+06	57.4175
15° 43' 32.3472" W	26° 54' 39.6272" S	1.27034e+06	51.0272
15° 44' 00.4722" W	26° 54' 25.5647" S	1.27123e+06	48.5441
15° 44' 12.9266" W	26° 54' 13.1108" S	1.27174e+06	45.8191
15° 44' 28.5972" W	26° 53' 57.4397" S	1.27239e+06	41.9395
15° 45' 10.7847" W	26° 53' 29.3147" S	1.27384e+06	31.3574
15° 45' 38.9097" W	26° 53' 01.1897" S	1.275e+06	16.6167
15° 45' 39.3021" W	26° 53' 00.7973" S	1.27502e+06	16.3439
15° 46' 07.0347" W	26° 52' 33.0647" S	1.27617e+06	-3.594
15° 46' 21.0972" W	26° 52' 04.9397" S	1.27711e+06	-18.2145
15° 46' 35.1597" W	26° 51' 36.8147" S	1.27806e+06	-27.4408
15° 46' 37.5838" W	26° 51' 29.5428" S	1.2783e+06	-27.8728
15° 46' 49.2222" W	26° 50' 54.6272" S	1.27942e+06	-20.114
15° 47' 27.5272" W	26° 50' 09.0464" S	1.28118e+06	-12.8616
15° 47' 41.0719" W	26° 50' 04.5317" S	1.28157e+06	-15.1817
15° 47' 59.5347" W	26° 49' 58.3772" S	1.28212e+06	-17.3742
15° 48' 27.6597" W	26° 49' 44.3147" S	1.28301e+06	-19.6986
15° 48' 55.7847" W	26° 49' 30.2522" S	1.2839e+06	-22.8794
15° 49' 30.3874" W	26° 49' 30.2528" S	1.28485e+06	-27.3585
15° 49' 52.0347" W	26° 49' 30.2522" S	1285450	-30.805
15° 50' 20.1597" W	26° 49' 16.1897" S	1.28634e+06	-34.4358
15° 51' 02.3472" W	26° 49' 16.1897" S	1.2875e+06	-38.8523
15° 51' 25.0032" W	26° 49' 16.1901" S	1.28813e+06	-43.7607
15° 51' 44.5347" W	26° 49' 16.1897" S	1.28867e+06	-48.2872
15° 52' 26.7222" W	26° 49' 02.1272" S	1289912	-61.517
15° 52' 54.8472" W	26° 48' 48.0647" S	1.2908e+06	-67.3357
15° 53' 12.2478" W	26° 48' 36.0600" S	1.29141e+06	-67.211
15° 53' 40.2032" W	26° 48' 16.7712" S	1.29238e+06	-64.5469
15° 53' 40.2032" W	26° 48' 16.7712" S	1.29238e+06	-64.5469
15° 54' 05.1597" W	26° 47' 51.8147" S	1.29341e+06	-61.6148
15° 54' 19.2222" W	26° 47' 23.6897" S	1.29436e+06	-62.288
15° 54' 29.4289" W	26° 47' 18.5866" S	1.29468e+06	-61.1634
15° 54' 47.3472" W	26° 47' 09.6272" S	1.29525e+06	-58.5323
15° 55' 43.5972" W	26° 46' 55.5647" S	1.29686e+06	-47.7229
15° 56' 23.3426" W	26° 46' 55.5651" S	1.29796e+06	-42.2282
15° 56' 39.8472" W	26° 46' 55.5647" S	1.29842e+06	-40.3165
15° 57' 36.0972" W	26° 46' 55.5647" S	1.29997e+06	-36.5421
15° 58' 18.2847" W	26° 46' 55.5647" S	1.30114e+06	-34.9638
15° 58' 21.9891" W	26° 46' 55.5648" S	1.30124e+06	-34.8694
15° 59' 00.4722" W	26° 46' 55.5647" S	1.3023e+06	-32.4325
15° 59' 42.3736" W	26° 46' 55.5647" S	1.30346e+06	-35.17
16° 00' 08.1409" W	26° 46' 55.5647" S	1.30417e+06	-41.0224
16° 00' 20.6356" W	26° 46' 55.5648" S	1.30452e+06	-44.4207
16° 00' 33.9083" W	26° 46' 55.5647" S	1304884	-48.4423
16° 00' 59.7467" W	26° 47' 26.4741" S	1.30607e+06	-58.383
16° 01' 36.4674" W	26° 47' 44.8344" S	1.30723e+06	-69.5777
16° 01' 54.6868" W	26° 47' 52.8515" S	1.30779e+06	-73.1418
16° 02' 14.7182" W	26° 48' 01.6648" S	1.30841e+06	-75.6184
16° 02' 48.3788" W	26° 48' 18.4951" S	1.30948e+06	-79.2807
16° 03' 28.1596" W	26° 48' 39.9155" S	1.31076e+06	-83.2164
16° 03' 39.3013" W	26° 48' 42.2210" S	1.31107e+06	-83.3198
16° 04' 12.5304" W	26° 48' 49.0957" S	1.31201e+06	-82.7245
16° 04' 58.4313" W	26° 48' 52.1557" S	1.31329e+06	-76.903
16° 05' 34.7244" W	26° 49' 03.8215" S	1.31435e+06	-70.285
16° 05' 41.2721" W	26° 49' 05.9260" S	1.31454e+06	-68.0222
16° 06' 16.4628" W	26° 49' 33.4665" S	1.31583e+06	-58.5011
16° 06' 50.1840" W	26° 50' 09.8198" S	1.31729e+06	-60.5172
16° 06' 50.1840" W	26° 50' 09.8198" S	1.31729e+06	-60.5172
16° 07' 01.8567" W	26° 50' 13.3653" S	1.31763e+06	-59.536
16° 07' 14.8392" W	26° 50' 17.3082" S	1.31801e+06	-58.8119
16° 07' 47.5291" W	26° 50' 21.4786" S	1.31892e+06	-60.242
16° 08' 17.3351" W	26° 49' 51.8269" S	1.32015e+06	-56.2914
16° 08' 39.2268" W	26° 49' 36.9412" S	1.3209e+06	-55.737
16° 08' 55.5858" W	26° 49' 25.8164" S	1.32147e+06	-55.2836
16° 09' 28.9024" W	26° 49' 02.1272" S	1.32265e+06	-53.4889
16° 09' 54.6698" W	26° 49' 02.1272" S	1.32336e+06	-54.328
16° 10' 24.5506" W	26° 49' 02.1273" S	1.32418e+06	-55.2297
16° 10' 29.5347" W	26° 49' 02.1272" S	1.32432e+06	-55.3639
16° 11' 25.7847" W	26° 49' 02.1272" S	1.32587e+06	-57.1635
16° 12' 07.9722" W	26° 49' 02.1272" S	1.32704e+06	-63.1799
16° 12' 23.2337" W	26° 49' 02.1276" S	1.32746e+06	-65.8931
16° 13' 04.2222" W	26° 49' 02.1272" S	1.32859e+06	-73.9368
16° 14' 14.5347" W	26° 49' 02.1272" S	1.33053e+06	-85.4757
16° 14' 21.9167" W	26° 49' 02.1273" S	1.33074e+06	-86.6477
16° 14' 51.9515" W	26° 49' 02.1272" S	1.33157e+06	-90.9603
16° 15' 38.9097" W	26° 49' 02.1272" S	1.33286e+06	-98.8829
16° 16' 20.5998" W	26° 49' 02.1272" S	1.33401e+06	-107.334
16° 16' 21.0972" W	26° 49' 02.1272" S	1.33403e+06	-107.435
16° 17' 29.9656" W	26° 49' 15.9009" S	1.33598e+06	-129.484
16° 18' 01.7045" W	26° 49' 23.9210" S	1.33689e+06	-145.847
16° 18' 16.3612" W	26° 49' 23.9212" S	1.33729e+06	-153.164
16° 18' 33.8431" W	26° 49' 23.9210" S	1.33778e+06	-161.598
16° 19' 05.9817" W	26° 49' 23.9210" S	1338663	-169.065
16° 19' 38.1202" W	26° 49' 23.9210" S	1.33955e+06	-161.716
16° 20' 10.2588" W	26° 49' 23.9210" S	1340438	-151.379
16° 20' 14.8789" W	26° 49' 25.0615" S	1.34057e+06	-150.872
16° 20' 37.0437" W	26° 49' 30.5329" S	1.34121e+06	-151.159
16° 21' 01.9483" W	26° 49' 23.9210" S	1.34192e+06	-144.3
16° 21' 54.7091" W	26° 49' 23.9210" S	1.34338e+06	-145.382
16° 22' 11.3921" W	26° 49' 21.1409" S	1.34385e+06	-144.97
16° 22' 42.9170" W	26° 49' 15.8864" S	1.34473e+06	-144.979
16° 23' 23.0902" W	26° 49' 15.8864" S	1.34584e+06	-145.401
16° 23' 55.2288" W	26° 49' 07.8517" S	1.34676e+06	-143.783
16° 24' 05.2694" W	26° 49' 00.3216" S	1.34713e+06	-142.716
16° 24' 27.3673" W	26° 48' 43.7478" S	1.34792e+06	-142.163
16° 25' 07.5405" W	26° 48' 27.6785" S	1.34914e+06	-137.002
16° 25' 39.6791" W	26° 48' 11.6092" S	1.35015e+06	-131.127
16° 25' 47.2424" W	26° 48' 07.0715" S	1.3504e+06	-129.356
16° 26' 19.8523" W	26° 47' 47.5053" S	1.35149e+06	-121.321
16° 27' 00.0255" W	26° 47' 23.4014" S	1352821	-110.64
16° 27' 23.8947" W	26° 47' 05.4998" S	1.35368e+06	-100.477
16° 27' 32.1641" W	26° 46' 59.2975" S	1353978	-97.2607
16° 28' 20.3719" W	26° 46' 43.2282" S	1.3554e+06	-92.3265
16° 28' 52.5105" W	26° 46' 27.1589" S	1.35641e+06	-97.2173
16° 29' 11.4421" W	26° 46' 22.4262" S	1.35696e+06	-93.2379
16° 29' 24.6491" W	26° 46' 19.1243" S	1.35734e+06	-88.5672
16° 30' 04.8223" W	26° 45' 46.9857" S	1.35882e+06	-49.9281
16° 30' 36.9608" W	26° 45' 30.9164" S	1.35984e+06	-38.7733
16° 30' 50.9371" W	26° 45' 28.1214" S	1.36024e+06	-43.4382
16° 31' 17.1340" W	26° 45' 22.8818" S	1.36098e+06	-59.5806
16° 31' 49.2726" W	26° 45' 14.8471" S	1.3619e+06	-79.775
16° 32' 21.4112" W	26° 45' 06.8125" S	1.36282e+06	-97.9807
16° 32' 45.5481" W	26° 45' 00.7784" S	1.36351e+06	-109.695
16° 32' 53.5497" W	26° 44' 58.7778" S	1.36374e+06	-113.25
16° 33' 25.6883" W	26° 44' 50.7432" S	1.36467e+06	-125.735
16° 34' 05.8615" W	26° 44' 34.6739" S	1.36588e+06	-140.862
16° 34' 37.9505" W	26° 44' 27.9111" S	1.36679e+06	-151.926
16° 34' 46.8362" W	26° 44' 26.0381" S	1367044	-154.969
16° 35' 19.9937" W	26° 44' 15.0151" S	1.36802e+06	-167.23
16° 35' 19.9937" W	26° 44' 15.0151" S	1.36802e+06	-167.23
16° 35' 25.2044" W	26° 43' 39.4349" S	1.36913e+06	-173.474
16° 35' 43.4247" W	26° 43' 21.2147" S	1.36988e+06	-184.019
16° 35' 48.0175" W	26° 43' 16.6220" S	1.37007e+06	-186.414
16° 36' 01.6449" W	26° 43' 02.9944" S	1.37063e+06	-193.366
16° 36' 30.4851" W	26° 42' 42.1889" S	1.37166e+06	-204.102
16° 37' 10.6583" W	26° 42' 10.0504" S	1.37314e+06	-217.127
16° 37' 17.1106" W	26° 42' 06.8244" S	1.37335e+06	-218.378
16° 37' 42.7968" W	26° 41' 53.9811" S	1.37416e+06	-224.377
16° 38' 06.9008" W	26° 41' 29.8772" S	1375157	-231.31
16° 38' 47.0740" W	26° 41' 13.8079" S	1.37637e+06	-249.744
16° 38' 53.8765" W	26° 41' 08.3662" S	1.37662e+06	-253.45
16° 39' 27.2472" W	26° 40' 41.6693" S	1.37786e+06	-267.279
16° 40' 07.4204" W	26° 40' 33.6347" S	1.379e+06	-275.922
16° 40' 35.9903" W	26° 40' 19.3504" S	1.3799e+06	-271.607
16° 40' 55.6282" W	26° 40' 09.5307" S	1.38052e+06	-266.941
16° 41' 27.7668" W	26° 39' 53.4615" S	1.38154e+06	-261.249
16° 41' 59.9054" W	26° 39' 29.3575" S	1.3827e+06	-253.665
16° 42' 15.1147" W	26° 39' 21.7533" S	1.38318e+06	-251.24
16° 42' 32.0439" W	26° 39' 13.2883" S	1.38372e+06	-249.312
16° 43' 04.1825" W	26° 38' 57.2190" S	1.38473e+06	-249.705
16° 43' 36.3211" W	26° 38' 49.1843" S	1.38566e+06	-251.072
16° 44' 02.8122" W	26° 38' 38.5883" S	1.38646e+06	-245.066
16° 44' 16.4943" W	26° 38' 33.1150" S	1.38687e+06	-240.393
16° 44' 48.6328" W	26° 38' 17.0458" S	1.38789e+06	-231.094
16° 45' 10.8013" W	26° 37' 45.8064" S	1.38903e+06	-222.921
16° 45' 32.8438" W	26° 37' 57.3524" S	1.38973e+06	-223.073
16° 45' 33.6268" W	26° 37' 57.7626" S	1389760	-223.085
16° 45' 58.6248" W	26° 37' 51.5131" S	1.39048e+06	-226.469
16° 46' 33.0832" W	26° 37' 44.9072" S	1.39145e+06	-234.989
16° 47' 03.8000" W	26° 37' 21.7147" S	1.39256e+06	-251.787
16° 47' 14.8056" W	26° 37' 10.9296" S	1.39301e+06	-258.181
16° 47' 29.3257" W	26° 36' 56.6993" S	1.39361e+06	-262.628
16° 47' 53.4296" W	26° 36' 32.5954" S	1.3946e+06	-267.034
16° 48' 33.6028" W	26° 35' 52.4222" S	1.39627e+06	-266.277
16° 48' 34.3339" W	26° 35' 52.0567" S	1.39629e+06	-266.264
16° 49' 05.7414" W	26° 35' 36.3529" S	1.39728e+06	-265.416
16° 49' 29.8453" W	26° 35' 12.2490" S	1398282	-263.646
16° 49' 45.9146" W	26° 34' 40.1104" S	1.39937e+06	-260.892
16° 49' 50.7718" W	26° 34' 35.2535" S	1.39957e+06	-260.905
16° 50' 18.0532" W	26° 34' 07.9719" S	1.4007e+06	-263.671
16° 50' 42.1571" W	26° 33' 35.8333" S	1.40189e+06	-274.59
16° 51' 08.6621" W	26° 33' 15.9548" S	1.40285e+06	-285.322
16° 51' 14.2956" W	26° 33' 11.7294" S	1.40305e+06	-287.702
16° 51' 46.4342" W	26° 32' 52.4462" S	1.40412e+06	-297.225
16° 52' 26.6074" W	26° 32' 31.5562" S	1.4054e+06	-305
16° 52' 52.6367" W	26° 32' 31.5564" S	1.40612e+06	-294.772
16° 53' 06.7806" W	26° 32' 31.5562" S	1.40651e+06	-286.123
16° 53' 46.9538" W	26° 32' 31.5562" S	1.40763e+06	-267.618
16° 54' 27.1270" W	26° 32' 31.5562" S	1.40874e+06	-253.791
16° 54' 51.0352" W	26° 32' 31.5565" S	1.4094e+06	-247.005
16° 55' 07.3003" W	26° 32' 31.5562" S	1.40985e+06	-242.558
16° 55' 39.4388" W	26° 32' 23.5215" S	1.41077e+06	-236.032
16° 56' 19.6120" W	26° 32' 07.4522" S	1.41199e+06	-226.372
16° 56' 41.2938" W	26° 31' 56.6116" S	1.41268e+06	-219.163
16° 56' 51.7506" W	26° 31' 51.3830" S	1.41301e+06	-215.462
16° 57' 31.9238" W	26° 31' 35.3137" S	1.41423e+06	-203.124
16° 58' 04.0624" W	26° 31' 19.2444" S	1.41524e+06	-203.653
16° 58' 26.5109" W	26° 31' 08.0204" S	1.41596e+06	-206.383
16° 58' 36.2009" W	26° 31' 03.1751" S	1.41626e+06	-207.779
16° 59' 08.3395" W	26° 30' 31.0365" S	1.41759e+06	-220.25
16° 59' 40.4781" W	26° 30' 23.0019" S	1.41852e+06	-226.113
17° 00' 06.3495" W	26° 30' 23.0020" S	1.41923e+06	-231.998
17° 00' 12.6166" W	26° 30' 23.0019" S	1.41941e+06	-233.657
17° 00' 52.7898" W	26° 30' 06.9326" S	1.42062e+06	-255.225
17° 01' 32.9631" W	26° 29' 58.8980" S	1.42176e+06	-272.682
17° 01' 58.9506" W	26° 29' 52.4012" S	1.42251e+06	-282.734
17° 02' 05.1016" W	26° 29' 50.8633" S	1.42269e+06	-285.281
17° 02' 37.2402" W	26° 29' 18.7248" S	1.42402e+06	-297.685
17° 03' 09.3787" W	26° 28' 54.6208" S	1.42518e+06	-307.368
17° 03' 26.3364" W	26° 28' 41.9032" S	1.42579e+06	-311.632
17° 03' 41.5173" W	26° 28' 30.5169" S	1.42634e+06	-314.775
17° 04' 13.6559" W	26° 28' 14.4476" S	1.42735e+06	-318.767
17° 04' 45.7945" W	26° 28' 06.4130" S	1.42828e+06	-321.542
17° 05' 13.2000" W	26° 27' 59.5617" S	1.42907e+06	-323.646
17° 05' 17.9330" W	26° 27' 58.3784" S	1.4292e+06	-324.025
17° 05' 50.0716" W	26° 27' 58.3784" S	1.43009e+06	-325.851
17° 06' 22.2102" W	26° 27' 50.3437" S	1.43102e+06	-328.128
17° 06' 54.3487" W	26° 27' 42.3091" S	1.43194e+06	-331.37
17° 07' 08.9062" W	26° 27' 42.3093" S	1.43234e+06	-332.406
17° 07' 26.4873" W	26° 27' 42.3091" S	1.43283e+06	-333.984
17° 07' 58.6259" W	26° 27' 42.3091" S	1.43372e+06	-337.375
17° 08' 30.7644" W	26° 27' 34.2744" S	1.43464e+06	-339.473
17° 09' 02.9030" W	26° 27' 34.2744" S	1.43554e+06	-341.237
17° 09' 06.0047" W	26° 27' 34.2745" S	1.43562e+06	-341.418
17° 09' 35.0415" W	26° 27' 34.2744" S	1.43643e+06	-342.208
17° 10' 07.1801" W	26° 27' 34.2744" S	1.43732e+06	-343.007
17° 10' 39.3187" W	26° 27' 38.2917" S	1.43821e+06	-345.823
17° 11' 00.9037" W	26° 27' 49.0848" S	1.4389e+06	-346.355
17° 11' 19.4919" W	26° 27' 58.3784" S	1.43949e+06	-343.803
17° 11' 51.6305" W	26° 28' 14.4476" S	1440506	-340.417
17° 12' 31.8037" W	26° 28' 38.5516" S	1.44184e+06	-336.45
17° 12' 43.5319" W	26° 28' 40.8974" S	1.44218e+06	-335.199
17° 13' 11.9769" W	26° 28' 46.5862" S	1.44298e+06	-331.75
17° 13' 44.1154" W	26° 29' 10.6901" S	1.44414e+06	-326.359
17° 14' 24.2886" W	26° 29' 26.7594" S	1.44536e+06	-318.7
17° 14' 26.5628" W	26° 29' 29.0336" S	1.44545e+06	-320.395
17° 14' 48.3926" W	26° 29' 50.8633" S	1.44636e+06	-365.193
17° 15' 12.4965" W	26° 30' 14.9673" S	1.44736e+06	-393.207
17° 15' 36.6004" W	26° 30' 39.0712" S	1.44836e+06	-351.433
17° 15' 44.2332" W	26° 30' 49.2487" S	1.44873e+06	-339.465
17° 16' 00.7043" W	26° 31' 11.2098" S	1449549	-329.376
17° 16' 24.8083" W	26° 31' 35.3137" S	1.45055e+06	-335.194
17° 16' 48.9122" W	26° 31' 59.4176" S	1.45154e+06	-342.847
17° 16' 53.7628" W	26° 32' 13.9322" S	1.45201e+06	-346.012
17° 16' 59.2712" W	26° 32' 30.4141" S	1.45254e+06	-349.069
17° 17' 24.5382" W	26° 32' 35.4675" S	1.45326e+06	-349.388
17° 17' 24.5382" W	26° 32' 35.4675" S	1.45326e+06	-349.388
17° 17' 49.8051" W	26° 32' 40.5209" S	1.45397e+06	-351.151
17° 18' 17.2933" W	26° 32' 31.5562" S	1.45478e+06	-351.513
17° 18' 34.9810" W	26° 32' 27.4884" S	1.45529e+06	-352.155
17° 18' 52.2270" W	26° 32' 23.5215" S	1.45578e+06	-352.639
17° 19' 21.5704" W	26° 32' 23.5215" S	1.45659e+06	-354.414
17° 19' 53.7090" W	26° 32' 07.4522" S	1.45761e+06	-355.483
17° 20' 07.8514" W	26° 31' 39.1675" S	1.45857e+06	-353.74
17° 20' 09.7782" W	26° 31' 35.3137" S	1.4587e+06	-353.425
17° 20' 33.8822" W	26° 31' 11.2098" S	1459694	-351.059
17° 21' 06.0207" W	26° 30' 39.0712" S	1.46102e+06	-347.104
17° 21' 06.0207" W	26° 30' 39.0712" S	1.46102e+06	-347.104
17° 21' 24.2410" W	26° 30' 20.8509" S	1.46178e+06	-344.843
17° 21' 25.1425" W	26° 30' 18.9087" S	1.46184e+06	-344.556
17° 21' 38.1593" W	26° 29' 50.8633" S	1462779	-340.79
17° 21' 46.1939" W	26° 29' 18.7248" S	1.46379e+06	-336.095
17° 22' 10.2979" W	26° 28' 46.5862" S	1.46499e+06	-333.695
17° 22' 13.5568" W	26° 28' 43.3274" S	1.46512e+06	-333.736
17° 22' 34.4018" W	26° 28' 22.4823" S	1.46598e+06	-333.39
17° 22' 58.5057" W	26° 27' 58.3784" S	1.46698e+06	-334.149
17° 23' 30.6443" W	26° 27' 50.3437" S	1.46791e+06	-337.03
17° 23' 47.9969" W	26° 27' 46.8736" S	1.4684e+06	-338.514
17° 24' 10.8175" W	26° 27' 42.3091" S	1.46905e+06	-340.037
17° 24' 42.9560" W	26° 27' 34.2744" S	1.46997e+06	-341.179
17° 25' 15.0946" W	26° 27' 10.1705" S	1471129	-342.539
17° 25' 34.3716" W	26° 27' 06.3155" S	1471676	-343.361
17° 25' 55.2678" W	26° 27' 02.1359" S	1472269	-344.252
17° 26' 27.4064" W	26° 27' 02.1359" S	1.47316e+06	-344.95
17° 27' 07.5796" W	26° 27' 02.1359" S	1.47427e+06	-347.646
17° 27' 32.1668" W	26° 27' 02.1362" S	1.47495e+06	-349.394
17° 27' 47.7528" W	26° 27' 02.1359" S	1.47539e+06	-350.503
17° 28' 19.8914" W	26° 27' 02.1359" S	1.47628e+06	-350.555
17° 29' 00.0646" W	26° 26' 54.1012" S	1.47742e+06	-345.22
17° 29' 29.4910" W	26° 26' 54.1014" S	1478231	-340.366
17° 29' 40.2378" W	26° 26' 54.1012" S	1.47853e+06	-338.292
17° 30' 12.3764" W	26° 26' 46.0666" S	1.47945e+06	-333.886
17° 30' 36.4803" W	26° 26' 21.9626" S	1.48045e+06	-334.568
17° 31' 05.8053" W	26° 25' 59.9690" S	1.48151e+06	-330.8
17° 31' 08.6189" W	26° 25' 57.8587" S	1.48161e+06	-330.473
17° 31' 40.7574" W	26° 25' 49.8241" S	1.48253e+06	-322.411
17° 32' 12.8960" W	26° 25' 49.8241" S	1.48342e+06	-313.86
17° 32' 45.0346" W	26° 25' 49.8241" S	1.48432e+06	-309.125
17° 32' 59.8885" W	26° 25' 57.2514" S	1484786	-306.64
17° 33' 17.1731" W	26° 26' 05.8934" S	1.48533e+06	-308.487
17° 33' 49.3117" W	26° 26' 05.8934" S	1.48622e+06	-317.43
17° 34' 21.4502" W	26° 25' 57.8587" S	1.48715e+06	-327.121
17° 34' 43.5456" W	26° 25' 35.7639" S	1.48806e+06	-333.842
17° 34' 53.5888" W	26° 25' 25.7202" S	1.48848e+06	-336.374
17° 35' 17.6927" W	26° 25' 01.6162" S	1.48948e+06	-339.63
17° 35' 49.8313" W	26° 24' 37.5123" S	1.49064e+06	-341.027
17° 36' 12.0466" W	26° 24' 26.4049" S	1.49134e+06	-340.994
17° 36' 21.9699" W	26° 24' 21.4430" S	1.49166e+06	-340.77
17° 36' 46.0738" W	26° 23' 57.3391" S	1.49265e+06	-338.181
17° 37' 18.2124" W	26° 23' 41.2698" S	1.49367e+06	-334.707
17° 37' 41.0470" W	26° 23' 18.4352" S	1.49462e+06	-331.176
17° 37' 42.3163" W	26° 23' 17.1659" S	1.49467e+06	-330.923
17° 38' 14.4549" W	26° 23' 09.1313" S	1.4956e+06	-327.992
17° 38' 48.3151" W	26° 22' 55.5871" S	1.49662e+06	-326.601
17° 39' 13.1077" W	26° 22' 36.9927" S	1.49752e+06	-326.33
17° 39' 23.6159" W	26° 22' 29.1119" S	1497896	-325.238
17° 39' 45.2463" W	26° 22' 12.8888" S	1.49868e+06	-323.48
17° 40' 17.3849" W	26° 21' 56.8195" S	1.4997e+06	-323.028
17° 40' 57.2493" W	26° 21' 24.9279" S	1.50117e+06	-315.694
17° 40' 57.5581" W	26° 21' 24.6809" S	1.50118e+06	-315.629
17° 41' 29.6967" W	26° 20' 52.5423" S	1.50252e+06	-311.423
17° 42' 01.8352" W	26° 20' 20.4038" S	1.50385e+06	-310.97
17° 42' 16.3999" W	26° 20' 05.8395" S	1.50445e+06	-309.601
17° 42' 25.9391" W	26° 19' 56.2999" S	1.50485e+06	-308.106
17° 42' 58.0777" W	26° 19' 48.2652" S	1.50577e+06	-306.931
17° 43' 30.2163" W	26° 19' 32.1959" S	1.50679e+06	-305.17
17° 44' 02.4577" W	26° 19' 22.9849" S	1.50773e+06	-303.148
17° 44' 26.4588" W	26° 19' 16.1266" S	1.50843e+06	-296.668
17° 45' 06.6320" W	26° 19' 00.0574" S	1.50965e+06	-282.497
17° 45' 46.8052" W	26° 18' 35.9534" S	1.51098e+06	-271.279
17° 45' 47.5528" W	26° 18' 35.7665" S	1511006	-271.161
17° 46' 18.9437" W	26° 18' 27.9188" S	1.51191e+06	-267.312
17° 46' 29.8659" W	26° 17' 49.9544" S	1.51312e+06	-268.115
17° 46' 50.9549" W	26° 17' 17.1493" S	1.51428e+06	-267.163
17° 46' 51.0802" W	26° 17' 16.9544" S	1.51429e+06	-267.155
17° 47' 17.0088" W	26° 16' 35.7043" S	1.51575e+06	-269.127
17° 47' 40.5803" W	26° 15' 49.7399" S	1.51731e+06	-279.862
17° 47' 45.1167" W	26° 15' 42.6116" S	1517561	-282.405
17° 47' 57.0803" W	26° 15' 23.8113" S	1.51823e+06	-289.503
17° 48' 15.9375" W	26° 14' 46.0970" S	1.5195e+06	-304.849
17° 48' 51.6019" W	26° 14' 26.8795" S	1.52065e+06	-319.903
17° 48' 53.0615" W	26° 14' 21.0417" S	1.52084e+06	-320.99
17° 48' 59.6366" W	26° 13' 54.7410" S	1.52167e+06	-324.753
17° 49' 55.8791" W	26° 13' 30.6370" S	1.5234e+06	-337.561
17° 50' 10.3998" W	26° 13' 11.2767" S	1.52412e+06	-341.712
17° 50' 19.9830" W	26° 12' 58.4985" S	1524591	-343.621
17° 50' 52.1216" W	26° 12' 42.4292" S	1.52561e+06	-349.74
17° 51' 32.2948" W	26° 12' 10.2906" S	1.5271e+06	-360.844
17° 51' 39.3388" W	26° 12' 03.2469" S	1.52739e+06	-363.661
17° 51' 56.3987" W	26° 11' 46.1867" S	1.5281e+06	-371.588
17° 52' 28.5373" W	26° 11' 22.0828" S	1.52926e+06	-386.48
17° 52' 52.6412" W	26° 10' 41.9096" S	1.53067e+06	-394.084
17° 52' 52.7397" W	26° 10' 41.8111" S	1.53067e+06	-394.111
17° 53' 24.7798" W	26° 10' 09.7710" S	1.532e+06	-401.91
17° 53' 32.8144" W	26° 09' 37.6324" S	1.53301e+06	-405.226
17° 53' 32.8144" W	26° 09' 07.2373" S	1.53395e+06	-411.82
17° 53' 32.8144" W	26° 09' 05.4939" S	1.534e+06	-412.298
17° 53' 32.8144" W	26° 08' 25.3207" S	1.53524e+06	-420.425
17° 53' 32.8144" W	26° 07' 53.1821" S	1536228	-425.388
17° 53' 32.8144" W	26° 07' 20.7399" S	1.53723e+06	-424.88
17° 53' 32.8144" W	26° 07' 13.0089" S	1.53746e+06	-422.661
17° 53' 40.8490" W	26° 06' 32.8357" S	1.53872e+06	-414.645
17° 53' 48.8837" W	26° 05' 52.6625" S	1539977	-404.681
17° 53' 48.8837" W	26° 05' 35.5414" S	1540504	-399.167
17° 53' 48.8837" W	26° 05' 20.5239" S	1.54097e+06	-393.849
17° 53' 48.8837" W	26° 04' 48.3853" S	1.54196e+06	-382.64
17° 53' 48.8837" W	26° 04' 16.2468" S	1.54294e+06	-368.727
17° 53' 48.8837" W	26° 03' 49.0432" S	1.54378e+06	-355.606
17° 53' 48.8837" W	26° 03' 44.1082" S	1.54393e+06	-353.235
17° 53' 48.8837" W	26° 03' 11.9696" S	1.54492e+06	-347.067
17° 53' 56.9183" W	26° 02' 23.7618" S	1546423	-347.718
17° 54' 09.7552" W	26° 02' 06.6466" S	1.54706e+06	-349.989
17° 54' 21.0222" W	26° 01' 51.6232" S	1.54762e+06	-351.598
17° 55' 01.1955" W	26° 01' 11.4500" S	1.54928e+06	-362.546
17° 55' 33.3340" W	26° 00' 55.3807" S	1.55031e+06	-372.704
17° 55' 34.3239" W	26° 00' 54.8858" S	1.55034e+06	-372.972
17° 56' 05.4726" W	26° 00' 39.3115" S	1.55133e+06	-368.071
17° 56' 37.6112" W	26° 00' 15.2075" S	1.55249e+06	-363.769
17° 57' 09.7497" W	25° 59' 59.1382" S	1.55351e+06	-369.587
17° 57' 12.5660" W	25° 59' 56.8854" S	1.55361e+06	-370.549
17° 57' 49.9229" W	25° 59' 26.9997" S	1.555e+06	-385.558
17° 58' 22.0615" W	25° 59' 02.8958" S	1.55616e+06	-396.698
17° 58' 39.6194" W	25° 58' 45.3381" S	1.55689e+06	-397.968
17° 58' 46.1654" W	25° 58' 38.7918" S	1.55716e+06	-398.53
17° 59' 10.2693" W	25° 58' 06.6533" S	1.55836e+06	-395.714
17° 59' 42.4079" W	25° 57' 42.5493" S	1559520	-394.641
17° 59' 58.0597" W	25° 57' 26.8979" S	1.56017e+06	-394.245
18° 00' 06.5118" W	25° 57' 18.4454" S	1560520	-394.564
18° 00' 25.2509" W	25° 56' 51.6717" S	1561495	-394.872
18° 00' 43.4712" W	25° 56' 33.4514" S	1.56225e+06	-397.467
18° 01' 01.6915" W	25° 56' 15.2312" S	1.56301e+06	-401.934
18° 01' 08.3767" W	25° 56' 02.2760" S	1.56345e+06	-403.578
18° 01' 18.8236" W	25° 55' 42.0297" S	1.56413e+06	-406.241
18° 01' 50.9622" W	25° 54' 53.8219" S	1.56587e+06	-416.694
18° 02' 09.0256" W	25° 54' 31.2437" S	1.56672e+06	-422.699
18° 02' 23.1007" W	25° 54' 13.6487" S	1.56739e+06	-424.608
18° 02' 55.2393" W	25° 53' 33.4754" S	1.56892e+06	-412.661
18° 03' 19.4425" W	25° 53' 05.9162" S	1.57e+06	-412.079
18° 03' 20.4002" W	25° 53' 04.8258" S	1.57004e+06	-412.72
18° 03' 43.4472" W	25° 52' 53.3022" S	1570778	-432.765
18° 04' 01.5251" W	25° 52' 33.2156" S	1.57158e+06	-425.202
18° 04' 01.5251" W	25° 52' 33.2156" S	1.57158e+06	-425.202
18° 04' 13.0486" W	25° 52' 10.1686" S	1.57235e+06	-404.626
18° 04' 40.6289" W	25° 51' 53.3518" S	1.57328e+06	-399.51
18° 04' 47.7243" W	25° 51' 49.0251" S	1.57352e+06	-398.588
18° 05' 19.8629" W	25° 51' 32.9558" S	1.57454e+06	-395.654
18° 05' 52.0014" W	25° 51' 32.9558" S	1.57544e+06	-401.325
18° 06' 32.1746" W	25° 51' 32.9558" S	1576554	-413.823
18° 06' 32.2976" W	25° 51' 32.9558" S	1.57656e+06	-413.87
18° 07' 04.3132" W	25° 51' 32.9558" S	1577449	-426.502
18° 07' 44.4864" W	25° 51' 32.9558" S	1.57857e+06	-440.651
18° 08' 16.6250" W	25° 51' 24.9212" S	1.5795e+06	-449.09
18° 08' 21.6445" W	25° 51' 14.8825" S	1.57984e+06	-444.219
18° 08' 32.6943" W	25° 50' 52.7826" S	1.58058e+06	-433.557
18° 08' 40.7289" W	25° 50' 20.6441" S	1.5816e+06	-419.249
18° 08' 48.7635" W	25° 49' 48.5055" S	1.58261e+06	-421.373
18° 08' 52.7489" W	25° 49' 32.5646" S	1.58311e+06	-424.599
18° 08' 56.7982" W	25° 49' 16.3669" S	1.58362e+06	-429.612
18° 08' 56.7982" W	25° 48' 44.2284" S	1.58461e+06	-430.508
18° 08' 56.7982" W	25° 48' 12.0898" S	1585602	-435.205
18° 08' 56.7982" W	25° 47' 46.4718" S	1.58639e+06	-444.632
18° 08' 56.7982" W	25° 47' 31.9166" S	1.58684e+06	-454.135
18° 08' 56.7982" W	25° 46' 51.7434" S	1.58808e+06	-490.56
18° 08' 56.7982" W	25° 46' 19.6048" S	1.58906e+06	-522.765
18° 08' 56.7982" W	25° 45' 59.9692" S	1.58967e+06	-535.87
18° 08' 56.7982" W	25° 45' 47.4662" S	1.59005e+06	-542.288
18° 08' 56.7982" W	25° 45' 07.2930" S	1.59129e+06	-540.42
18° 08' 56.7982" W	25° 44' 35.1545" S	1.59228e+06	-530.875
18° 08' 56.7982" W	25° 44' 13.4662" S	1.59295e+06	-526.337
18° 08' 56.7982" W	25° 43' 54.9813" S	1.59352e+06	-523.034
18° 08' 56.7982" W	25° 43' 22.8427" S	1.5945e+06	-516.235
18° 08' 56.7982" W	25° 42' 42.6695" S	1.59574e+06	-513.439
18° 09' 00.5850" W	25° 42' 27.3419" S	1.59622e+06	-516.691
18° 09' 07.9722" W	25° 41' 57.4397" S	1.59717e+06	-518.549
18° 09' 50.1597" W	25° 41' 29.3147" S	1.59863e+06	-500.015
18° 10' 20.1363" W	25° 41' 20.9986" S	1.5995e+06	-484.297
18° 10' 31.6287" W	25° 41' 17.8101" S	1.59984e+06	-476.941
18° 10' 52.9751" W	25° 40' 53.7954" S	1.60079e+06	-452.378
18° 11' 00.4722" W	25° 40' 19.0022" S	1.60188e+06	-438.962
18° 11' 13.8289" W	25° 39' 52.2889" S	1.60278e+06	-435.814
18° 11' 14.5347" W	25° 39' 50.8772" S	1.60283e+06	-435.918
18° 11' 28.5972" W	25° 39' 22.7522" S	1603778	-458.13
18° 11' 27.6629" W	25° 38' 51.0536" S	1.60476e+06	-508.993
18° 11' 46.3410" W	25° 38' 16.3657" S	1.60594e+06	-560.044
18° 11' 46.6096" W	25° 38' 12.6060" S	1606060	-560.943
18° 11' 49.0093" W	25° 37' 39.0095" S	1.6071e+06	-552.539
18° 12' 07.6874" W	25° 37' 09.6582" S	1.60814e+06	-518.999
18° 12' 29.0338" W	25° 36' 45.6435" S	1.60909e+06	-506.526
18° 12' 37.7180" W	25° 36' 43.7020" S	1.60934e+06	-508.065
18° 13' 21.0972" W	25° 36' 34.0022" S	1.61058e+06	-516.757
18° 13' 49.2222" W	25° 36' 19.9397" S	1611481	-522.802
18° 14' 17.3472" W	25° 36' 05.8772" S	1.61238e+06	-532.666
18° 14' 24.8325" W	25° 36' 02.1347" S	1.61262e+06	-535.107
18° 14' 45.4722" W	25° 35' 51.8147" S	1.61327e+06	-540.58
18° 15' 27.6597" W	25° 35' 51.8147" S	1.61445e+06	-545.734
18° 16' 05.1661" W	25° 36' 10.9556" S	1.61565e+06	-546.058
18° 16' 13.7529" W	25° 36' 11.9661" S	1.61589e+06	-544.1
18° 16' 50.5272" W	25° 36' 16.2922" S	1616928	-529.585
18° 17' 41.2249" W	25° 36' 32.3020" S	1618426	-519.669
18° 18' 07.9191" W	25° 36' 32.3026" S	1.61917e+06	-516.392
18° 18' 31.9225" W	25° 36' 32.3020" S	1.61984e+06	-514.019
18° 19' 14.6153" W	25° 36' 40.3069" S	1621057	-508.263
18° 20' 03.8117" W	25° 36' 32.9276" S	1.62245e+06	-476.959
18° 20' 07.9813" W	25° 36' 32.3020" S	1.62257e+06	-474.709
18° 20' 56.0107" W	25° 36' 16.2922" S	1.62399e+06	-463.844
18° 21' 53.3765" W	25° 35' 54.8217" S	1.62573e+06	-480.472
18° 22' 01.4097" W	25° 35' 51.8147" S	1.62597e+06	-483.329
18° 22' 43.5972" W	25° 35' 51.8147" S	1.62715e+06	-496.797
18° 23' 25.7847" W	25° 35' 37.7522" S	1.6284e+06	-507.259
18° 23' 43.2087" W	25° 35' 26.1369" S	1.629e+06	-508.339
18° 24' 07.9722" W	25° 35' 09.6272" S	1.62986e+06	-508.389
18° 24' 29.4746" W	25° 34' 32.2286" S	1.63116e+06	-496.672
18° 24' 48.1527" W	25° 34' 05.5456" S	1.63213e+06	-499.757
18° 24' 51.9127" W	25° 34' 02.0991" S	1.63228e+06	-500.229
18° 25' 20.1723" W	25° 33' 36.1943" S	1.6334e+06	-502.354
18° 25' 52.1919" W	25° 33' 09.5113" S	1.63462e+06	-498.577
18° 26' 25.1562" W	25° 33' 02.9190" S	1.63556e+06	-496.556
18° 26' 45.5579" W	25° 32' 58.8381" S	1.63614e+06	-492.149
18° 27' 17.5775" W	25° 32' 53.5015" S	1.63705e+06	-485.851
18° 28' 07.0347" W	25° 33' 03.0647" S	1.63846e+06	-488.286
18° 28' 20.1110" W	25° 33' 00.4499" S	1.63884e+06	-486.077
18° 29' 17.3472" W	25° 32' 49.0022" S	1.64047e+06	-487.592
18° 29' 45.4722" W	25° 32' 34.9397" S	1.64137e+06	-495.638
18° 30' 11.1915" W	25° 32' 28.5106" S	1.64211e+06	-502.902
18° 30' 41.7222" W	25° 32' 20.8772" S	1642998	-508.366
18° 31' 23.9097" W	25° 32' 20.8772" S	1.64418e+06	-517.44
18° 32' 06.0972" W	25° 32' 20.8772" S	1.64535e+06	-528.142
18° 32' 07.4492" W	25° 32' 20.8772" S	1.64539e+06	-528.461
18° 32' 48.2847" W	25° 32' 20.8772" S	1.64653e+06	-513.61
18° 33' 30.4722" W	25° 32' 20.8772" S	1.64771e+06	-492.772
18° 34' 04.8447" W	25° 32' 20.8773" S	1.64867e+06	-495.029
18° 34' 12.6597" W	25° 32' 20.8772" S	1.64889e+06	-496.797
18° 35' 08.9097" W	25° 32' 20.8772" S	1.65046e+06	-508.252
18° 35' 51.0972" W	25° 32' 20.8772" S	1.65164e+06	-515.117
18° 36' 00.8564" W	25° 32' 15.9978" S	1.65195e+06	-512.752
18° 36' 19.2222" W	25° 32' 06.8147" S	1.65253e+06	-508.045
18° 36' 47.3472" W	25° 31' 52.7522" S	1.65343e+06	-499.889
18° 37' 29.5347" W	25° 31' 52.7522" S	1.65461e+06	-502.089
18° 37' 50.2964" W	25° 31' 45.8321" S	1.65522e+06	-502.242
18° 38' 11.7222" W	25° 31' 38.6897" S	1.65586e+06	-508.19
18° 38' 53.9097" W	25° 31' 38.6897" S	1.65704e+06	-526.517
18° 39' 36.0972" W	25° 31' 10.5647" S	1.6585e+06	-545.957
18° 39' 36.1134" W	25° 31' 10.5566" S	1658502	-545.964
18° 40' 04.2222" W	25° 30' 56.5022" S	1.6594e+06	-559.071
18° 40' 32.3472" W	25° 30' 42.4397" S	1660295	-571.057
18° 41' 14.5347" W	25° 30' 14.3147" S	1661757	-589.572
18° 41' 14.8718" W	25° 30' 13.6404" S	1.66178e+06	-589.657
18° 41' 28.5972" W	25° 29' 46.1897" S	1.66271e+06	-594.931
18° 42' 10.7847" W	25° 29' 32.1272" S	1.66396e+06	-610.997
18° 42' 38.9097" W	25° 29' 18.0647" S	1.66486e+06	-609.141
18° 42' 45.5585" W	25° 29' 15.8486" S	1.66506e+06	-607.343
18° 43' 21.0972" W	25° 29' 04.0022" S	1666115	-587.585
18° 44' 03.2847" W	25° 29' 04.0022" S	1.66729e+06	-576.552
18° 44' 40.5805" W	25° 29' 04.0023" S	1668335	-582.137
18° 44' 45.4722" W	25° 29' 04.0022" S	1.66847e+06	-583.634
18° 45' 13.5972" W	25° 28' 49.9397" S	1.66937e+06	-593.313
18° 45' 27.6597" W	25° 28' 21.8147" S	1670320	-551.513
18° 46' 03.8976" W	25° 28' 02.3435" S	1.6715e+06	-550.242
18° 46' 07.2798" W	25° 28' 00.0889" S	1.67161e+06	-553.895
18° 46' 37.9722" W	25° 27' 39.6272" S	1.67268e+06	-561.252
18° 47' 20.1597" W	25° 27' 11.5022" S	1.67414e+06	-555.109
18° 47' 38.2399" W	25° 26' 53.4224" S	1.67489e+06	-572.956
18° 47' 48.2847" W	25° 26' 43.3772" S	1.67531e+06	-584.402
18° 48' 30.4722" W	25° 26' 29.3147" S	1.67656e+06	-605.763
18° 48' 58.5972" W	25° 26' 01.1897" S	1.67773e+06	-615.866
18° 49' 14.1752" W	25° 26' 01.1900" S	1.67817e+06	-614.348
18° 49' 40.7847" W	25° 26' 01.1897" S	1.67891e+06	-612.66
18° 50' 22.9722" W	25° 25' 47.1272" S	1.68017e+06	-610.776
18° 50' 59.8432" W	25° 25' 22.5467" S	1.68145e+06	-604.466
18° 51' 05.1597" W	25° 25' 19.0022" S	1.68163e+06	-602.938
18° 52' 15.4722" W	25° 24' 50.8772" S	1.68378e+06	-551.963
18° 52' 49.3235" W	25° 24' 50.8774" S	1.68473e+06	-510.589
18° 52' 57.6597" W	25° 24' 50.8772" S	1.68496e+06	-499.805
18° 53' 25.7847" W	25° 24' 36.8147" S	1.68586e+06	-455.128
18° 53' 53.9097" W	25° 24' 22.7522" S	1.68676e+06	-419.948
18° 54' 18.9348" W	25° 24' 10.2396" S	1.68755e+06	-403.414
18° 54' 33.0873" W	25° 24' 03.1637" S	1.68801e+06	-401.4
18° 54' 50.1597" W	25° 23' 54.6272" S	1.68855e+06	-403.099
18° 55' 18.2847" W	25° 23' 40.5647" S	1.68945e+06	-406.144
18° 56' 00.4722" W	25° 23' 40.5647" S	1.69063e+06	-415.209
18° 56' 19.3984" W	25° 23' 27.9480" S	1.69128e+06	-405.803
18° 56' 42.6597" W	25° 23' 12.4397" S	1.69209e+06	-394.652
18° 57' 24.8472" W	25° 22' 44.3147" S	1.69355e+06	-373.033
18° 57' 58.7015" W	25° 22' 33.0301" S	1.69456e+06	-373.652
18° 58' 07.0347" W	25° 22' 30.2522" S	1.69481e+06	-376.112
18° 58' 35.1597" W	25° 22' 16.1897" S	1.69571e+06	-383.642
18° 59' 17.3472" W	25° 22' 02.1272" S	1.69696e+06	-402.419
18° 59' 38.4051" W	25° 21' 41.0696" S	1.69784e+06	-405.517
18° 59' 45.4722" W	25° 21' 34.0022" S	1698132	-406.783
19° 00' 27.6597" W	25° 21' 05.8772" S	1.6996e+06	-417.687
19° 01' 09.8472" W	25° 20' 37.7522" S	1.70106e+06	-428.327
19° 01' 11.8307" W	25° 20' 37.2564" S	1.70112e+06	-429.054
19° 02' 06.0972" W	25° 20' 23.6897" S	1.70269e+06	-445.801
19° 02' 34.2222" W	25° 20' 09.6272" S	1.70359e+06	-448.419
19° 02' 59.4714" W	25° 19' 57.0027" S	1.70439e+06	-448.951
19° 03' 02.3472" W	25° 19' 55.5647" S	1704485	-448.904
19° 03' 30.4722" W	25° 19' 41.5022" S	1.70538e+06	-443.365
19° 03' 43.2476" W	25° 19' 14.3603" S	1.70629e+06	-436.87
19° 04' 06.4520" W	25° 18' 58.8907" S	1.7071e+06	-437.87
19° 04' 12.4097" W	25° 18' 41.0181" S	1.70767e+06	-435.694
19° 04' 16.1205" W	25° 18' 29.8852" S	1.70803e+06	-434.248
19° 04' 23.8553" W	25° 17' 58.9459" S	1.70901e+06	-428.941
19° 04' 48.9934" W	25° 17' 41.5427" S	1709889	-426.525
19° 05' 21.2333" W	25° 17' 23.4890" S	1.71095e+06	-426.783
19° 05' 37.3359" W	25° 17' 14.4708" S	1.71148e+06	-426.691
19° 06' 33.2847" W	25° 16' 52.7522" S	1.71318e+06	-428.103
19° 07' 03.4463" W	25° 16' 32.6449" S	1.71423e+06	-421.593
19° 07' 15.4722" W	25° 16' 24.6272" S	1714643	-418.271
19° 07' 57.6597" W	25° 15' 56.5022" S	1.71611e+06	-417.535
19° 08' 25.7847" W	25° 15' 42.4397" S	1.717e+06	-431.037
[truncated: 1,675 more rows]
